# Supplementary material for: Dual functionality of the amyloid protein TasA in Bacillus physiology and fitness on the phylloplane
Source: Nat Commun. 2020 Apr 20;11:1859. doi: 10.1038/s41467-020-15758-z (PMC7171179; doi:10.1038/s41467-020-15758-z)
Supplement: Supplementary file 4 — Supplementary Data 1 [file 41467_2020_15758_MOESM4_ESM.xlsx]

## Sheet: Hoja1
ID	name	Annotation	mean_logFCs	combined_pvalues
BSU_07770	yfkS	putative spore germination D protein	4.13722	1.45e-12
BSU_04730	sigB	RNA polymerase sigma-37 factor (sigma(B))	3.58175	1.78e-92
BSU_13510	ykzE	conserved protein of unknown function	3.4869	8.43e-08
BSU_30860	ytcA	putative UDP-glucose dehydrogenase	3.48201	2.09e-10
BSU_29330	cmoO	monooxygenase (S-alkyl substrates)	3.46935	3.32e-11
BSU_07560	pel	pectate lyase	3.43369	1.09e-74
BSU_29300	ribR	FMN-riboswitch-binding activator of rib genes	3.38794	3.24e-11
BSU_29320	cmoI	redoxin	3.28862	1.1e-10
BSU_34280	epsJ	putative glycosyl transferase involved in biofilm matrix formation	3.28102	1.37e-71
BSU_11740	cotZ	spore coat protein (insoluble fraction, crust layer)	3.26816	8.05e-31
BSU_29340	tcyN	sulfur-containing amino-acid ABC transporter (ATP-binding protein)	3.24597	0.000132081
BSU_29310	cmoJ	monooxygenase (S-alkyl substrates)	3.24094	3.05e-16
BSU_07780	yfkR	putative spore germination protein	3.17753	3.03e-28
BSU_34265	epsK	putative extracellular matrix component exporter; putative cyclic di-GMP receptor	3.13266	2.34e-50
BSU_04720	rsbW	switch protein/serine kinase and anti-sigma factor (inhibitory sigma-B binding protein)	3.13222	2.03e-63
BSU_37400	albD	integral membrane protein involved in subtilosin production and immunity	3.11238	5.8e-30
BSU_08850	ssuC	aliphatic sulfonate ABC transporter (permease)	3.0644	1.04e-23
BSU_24760	rsbRD	component of the anxiosome (stressosome)	3.0642	3.67e-45
BSU_34290	epsI	putative polysaccharide pyruvyl transferase involved in biofilm matrix formation	3.0275	3.8e-37
BSU_18520	yoxB	conserved protein of unknown function	3.00268	2.83e-52
BSU_04190	ydaD	putative dehydrogenase	2.97089	4.08e-57
BSU_12160	yjgC	putative molybdoenzyme; putative formate dehydrogenase	2.95624	1.08e-70
BSU_37410	albE	peptidase involved in subtilosin A production	2.93078	8.63e-30
BSU_08840	ssuA	aliphatic sulfonate ABC transporter (binding lipoprotein)	2.9243	3.13e-14
BSU_37370	albA	subtilosin A thioether formation enzyme	2.92177	1.71e-42
BSU_34250	epsL	putative phosphotransferase involved in extracellular matrix synthesis	2.91149	6.17e-56
BSU_38730	cydD	ABC membrane transporter (ATP-binding protein) required for cytochrome bb\' function (reductant efflux pump)	2.90781	1.17e-48
BSU_10920	yitA	putative sulfate adenylyltransferase	2.89959	4.24e-13
BSU_04200	ydaE	D-lyxose ketol isomerase	2.88813	5.5e-44
BSU_39810	csbC	putative metabolite transporter	2.88119	1.05e-68
BSU_24580	yqhH	putative RNA polymerase-associated helicase protein	2.87724	1.91e-24
BSU_34230	epsN	putative aminotransferase involved in biofilm matrix formation	2.84252	8.08e-59
BSU_07760	yfkT	putative spore germination integral inner membrane transporter	2.81968	3.9e-53
BSU_09530	yhdN	aldo/keto reductase specific for NADPH; protects against methylglyoxal	2.81497	1.79e-66
BSU_38740	cydC	ABC membrane transporter (ATP-binding protein) required for cytochrome bb\' function (reductant efflux pump)	2.80934	4.86e-60
BSU_28270	leuB	3-isopropylmalate dehydrogenase	2.7941	5.56e-54
BSU_27850	nadA	quinolinate synthetase	2.78457	1.02e-26
BSU_34320	epsF	putative glycosyltransferase involved in matrix formation (chain-length determination)	2.76898	2.02e-47
BSU_39470	sndB	N-acetyl-sulfur-metabolite deacetylase	2.7631	4.5e-11
BSU_37420	albF	putative peptidase involved in subtilosin production	2.7333	2.32e-27
BSU_29380	tcyJ	sulfur containing amino acid ABC transporter binding lipoprotein	2.7305	0.000856362
BSU_29370	tcyK	sulfur-containing amino acid ABC transporter binding lipoprotein	2.70809	0.000438228
BSU_37250	narI	nitrate reductase (gamma subunit)	2.68875	4.52e-09
BSU_39490	yxeN	putative ABC transporter (permease)	2.65242	1.75e-06
BSU_28260	leuC	3-isopropylmalate dehydratase (large subunit)	2.6184	2.07e-54
BSU_27250	mccB	cystathionine gamma-lyase and homocysteine gamma-lyase for reverse transsulfuration pathway	2.58322	1.91e-08
BSU_29280	ytnM	putative transporter	2.56999	1.6e-08
BSU_37280	narG	nitrate reductase (alpha subunit)	2.54812	1.81e-26
BSU_08830	ssuB	aliphatic sulfonate ABC transporter (ATP-binding protein)	2.53027	1.84e-09
BSU_27840	safA	morphogenetic protein associated with SpoVID	2.52596	9.57e-31
BSU_38430	gspA	putative glycosyl transferase (general stress protein)	2.52241	3.56e-69
BSU_39260	bglH	aryl-phospho-beta-d-glucosidase	2.513	1.42e-29
BSU_08860	ssuD	FMNH2-dependent aliphatic sulfonate monooxygenase	2.49686	5.61e-29
BSU_34300	epsH	putative glycosyltransferase involved in biofilm formation	2.48571	2.75e-29
BSU_34310	epsG	biofilm extracellular matrix formation chain-length determining factor	2.48488	6.93e-30
BSU_37390	albC	putative transporter involved in subtilosin production	2.46949	9.91e-26
BSU_16740	spoVFB	spore dipicolinate synthase subunit B	2.46322	6.39e-14
BSU_04710	rsbV	anti-anti-sigma factor (antagonist of RsbW)	2.46313	3.04e-43
BSU_39480	yxeO	putative ABC transporter (ATP-binding protein)	2.44617	6.89e-08
BSU_33490	cadA	Cd(II), Zn(II) and Co(II) exporter (ATPase)	2.43653	9.75e-45
BSU_29290	sndA	S-alkyl-N-acetyl-metabolite deacetylase	2.43244	4.92e-08
BSU_27860	nadC	nicotinate-nucleotide pyrophosphorylase (quinolinate phosphoribosyltransferase)	2.42343	4.78e-09
BSU_07750	yflA	putative aminoacid transporter	2.42132	4.65e-49
BSU_07920	chaA	H+/Ca2+ antiporter	2.41603	1.26e-40
BSU_39050	katE	catalase 2	2.41337	7.41e-68
BSU_02830	ycdF	putative oxidoreductase	2.39512	1.73e-37
BSU_06220	ydjJ	putative membrane associated potassium channel; prophage region 3	2.37232	9.22e-24
BSU_02100	cypC	fatty acid beta-hydroxylating cytochrome P450	2.3451	3.92e-48
BSU_27760	csbX	putative catecholate siderophose exporter	2.32321	3.38e-36
BSU_34570	yvdK	maltose phosphorylase	2.3146	9.21e-41
BSU_38750	cydB	cytochrome bb\' ubiquinol oxidase (subunit II)	2.31072	9.83e-39
BSU_37380	albB	membrane component involved in subtilosin production	2.28535	7.74e-18
BSU_07900	yfkH	putative ribonuclease BN	2.27708	4.41e-45
BSU_37260	narJ	nitrate reductase molybdenum cofactor assembly chaperone NarJ	2.27108	3e-07
BSU_39460	yxeQ	putative catabolic enzyme	2.26191	8.63e-13
BSU_11750	cotY	outer spore coat protein (crust layer, insoluble fraction)	2.2539	1.5e-09
BSU_35040	yvnB	putative exported hydrolase	2.23555	1.16e-43
BSU_39510	snaB	sulfur-containing aminoacid acetyltransferase	2.22431	3.3e-05
BSU_39740	iolC	2-deoxy-5-keto-D-gluconic acid kinase	2.2243	8.42e-11
BSU_30910	cotSA	spore coat protein	2.21327	5.44e-09
BSU_03900	gabT	4-aminobutyrate aminotransferase	2.21321	1.51e-17
BSU_16730	spoVFA	spore dipicolinate synthase subunit A	2.20884	2.94e-12
BSU_30270	melE	multiple sugar-binding lipoprotein	2.20104	2.83e-18
BSU_24750	yqhB	putative membrane associated enzyme	2.19307	1.23e-41
BSU_17310	ymaG	inner spore coat protein; cell wall associated protein	2.18521	0.000471051
BSU_02840	ycdG	putative oligo-carbohydrate hydrolase	2.18035	2.4e-36
BSU_34220	epsO	pyruvyl transferase for matrix biofilm formation	2.17399	4.83e-41
BSU_14400	fruA	phosphotransferase system (PTS) fructose-specific enzyme IIABC component	2.17033	6.24e-35
BSU_28290	ilvC	acetohydroxy-acid isomeroreductase (NADP-dependent)	2.16714	5.89e-51
BSU_39500	yxeM	putative ABC transporter (binding lipoprotein)	2.16603	1.14e-05
BSU_34610	mdxE	maltose/maltodextrin-binding lipoprotein	2.14208	1.74e-37
BSU_30170	ytcP	putative ABC transporter (permease)	2.13813	5.03e-07
BSU_34600	mdxF	maltodextrin ABC transport system (permease)	2.13658	1.11e-19
BSU_28300	ilvH	acetohydroxy-acid synthase (small subunit)	2.12849	3.79e-28
BSU_04340	ydaP	acetyl-phosphate generating pyruvate oxidase	2.11495	1.57e-45
BSU_08590	yfhM	stress induced epoxide hydrolase	2.08159	1.31e-37
BSU_15610	ylnD	uroporphyrinogen III and precorrin-1 C-methyltransferase	2.07878	1.85e-17
BSU_38830	aldY	putative aldehyde dehydrogenase	2.06993	1.42e-27
BSU_12170	yjgD	conserved hypothetical protein	2.06971	1.08e-20
BSU_09010	yhcA	putative exporter (benzoate transcriptome)	2.06557	5.89e-34
BSU_09390	ygxB	putative integral membrane protein	2.05828	6.11e-20
BSU_35830	ywtG	putative carbohydrate/proton transporter	2.05825	4.43e-41
BSU_34240	epsM	putative O-acetyltransferase involved in biofilm matrix formation	2.05418	5.27e-19
BSU_39710	iolF	inositol transport protein	2.05249	2.49e-09
BSU_34040	lutB	component of an iron-sulfur oxidase linked to L-lactate utilization	2.04167	4.17e-31
BSU_10160	yhgE	putative methyl-accepting protein	2.02341	4.9e-37
BSU_15600	cysC	adenylylsulfate kinase	2.02223	2.61e-14
BSU_04740	rsbX	serine phosphatase	2.01383	1.41e-29
BSU_14390	fruK	fructose-1-phosphate kinase	2.00952	7.42e-21
BSU_03950	ycnJ	copper import permease subunit	2.00476	2.3e-24
BSU_28760	araM	sn-glycerol-1-phosphate dehydrogenase	2.00371	4.18e-06
BSU_40060	gntK	D-gluconate kinase	2.00213	1.6e-23
BSU_00970	yacP	ribosome-dependent mRNA endonuclease	1.99763	1.14e-31
BSU_30920	cotI	spore coat kinase	1.99757	2.32e-09
BSU_08570	yfhK	putative exported protein	1.99627	1.28e-24
BSU_29390	snaA	N-acetyltransferase acting on sulfur compounds	1.98931	0.00336368
BSU_07790	yfkQ	putative spore germination protein	1.98285	1.76e-10
BSU_40000	yxnA	putative oxidoreductase	1.9799	6.24e-27
BSU_34510	yvdQ	conserved protein of unknown function	1.97755	8.64e-07
BSU_13020	ykgA	N(G),N(G)-dimethylarginine dimethylaminohydrolase	1.97282	1.21e-22
BSU_27260	mccA	cystathionine beta-synthase for the reverse transsulfuration pathway	1.96876	1.17e-05
BSU_39450	yxeR	putative ethanolamine permease	1.96715	3.13e-11
BSU_39270	bglP	phosphotransferase system (PTS) beta-glucoside-specific enzyme IIBCA component	1.95887	5.12e-12
BSU_38690	yxlC	sigma-Y antisigma factor	1.94704	0.000296646
BSU_34560	malL	oligo-1,4-1,6-alpha-glucosidase (sucrase-maltase-isomaltase)	1.94411	7.6e-28
BSU_02360	gamA	glucosamine-6-phosphate deaminase	1.94026	2.22e-33
BSU_18550	yoaC	hydroxylated metabolite kinase	1.93437	3.39e-14
BSU_39700	iolG	myo-inositol 2-dehydrogenase/D-chiro-inositol 3-dehydrogenase	1.93013	2.11e-08
BSU_33910	pgm	phosphoglycerate mutase	1.91028	3.86e-29
BSU_31960	dhbF	siderophore 2,3-dihydroxybenzoate-glycine-threonine trimeric ester bacillibactin synthetase	1.90913	4.82e-18
BSU_14910	ctaE	cytochrome caa3 oxidase (subunit III)	1.90639	1.02e-29
BSU_23130	resC	factor required for cytochrome c synthesis	1.90312	1.43e-22
BSU_08580	yfhL	factor for peptide SdpC immunity	1.90013	1.12e-31
BSU_07890	yfkI	conserved hypothetical protein	1.89728	8.26e-30
BSU_26890	csn	chitosanase	1.89123	3.38e-37
BSU_37270	narH	nitrate reductase (beta subunit)	1.88798	2.6e-08
BSU_18330	ppsB	nonribosomal plipastatin synthetase B involved in synthesis of plipastatin	1.88766	9.18e-30
BSU_30750	mntC	manganese ABC transporter (permease)	1.88613	1.45e-19
BSU_30260	melR	transcriptional regulator (LacI family)	1.87558	4.59e-11
BSU_18320	ppsC	non-ribosomal plipastatin synthetase C involved in synthesis of plipastatin	1.87123	2.02e-29
BSU_11770	cotW	spore coat protein (outemost layer)	1.86865	1.65e-16
BSU_38760	cydA	cytochrome bb\' ubiquinol oxidase (subunit I)	1.86769	1.34e-31
BSU_12150	yjgB	putative exported protein	1.86385	1.42e-10
BSU_34190	lutP	L-lactate permease	1.85395	2.85e-30
BSU_08870	ygaN	putative sulfur-related oxidoreductase	1.85114	4.15e-20
BSU_10940	yitC	2-phospho,3-sulfolactate phosphatase (sporulation related)	1.83792	9.84e-05
BSU_00550	mfd	transcription-repair coupling factor	1.83525	8.68e-34
BSU_07250	yetO	bifunctional P-450/NADPH-P450 reductase 1	1.83052	1.58e-13
BSU_34360	epsB	protein tyrosine kinase involved in biofilm matrix formation	1.82967	5.82e-29
BSU_10120	hemE	uroporphyrinogen III decarboxylase	1.8289	1.25e-25
BSU_00960	yacO	23S rRNA (Gm2251)-methyltransferase	1.82722	8.79e-26
BSU_24740	corA	CorA-type divalent ion transporter	1.82484	5.31e-16
BSU_06590	yerD	putative osmotic shock glutamate synthase subunit (flavoprotein subunit, ferredoxin-dependent)	1.82022	6.4e-32
BSU_24630	sipW	type I signal peptidase	1.8138	6.83e-33
BSU_34550	pgcM	bifunctional beta-phosphoglucomutase / glucose-1-phosphate phosphodismutase	1.81244	1.29e-20
BSU_29350	tcyM	sulfur-containing amino acid ABC transporter (permease)	1.8009	0.00141966
BSU_08180	malA	6-phospho-alpha-glucosidase	1.80005	3.59e-19
BSU_35060	cypX	cyclo-L-leucyl-L-leucyl dipeptide oxidase, pulcheriminic synthase	1.79385	2.41e-39
BSU_12020	manA	mannose-6 phosphate isomerase; cupin family	1.79367	1.99e-15
BSU_23120	resD	two-component response regulator (ResD / ResE)	1.78938	3.11e-26
BSU_37240	ywiE	minor cardiolipin synthetase	1.78399	1.72e-15
BSU_25080	yqfX	conserved protein of unknown function expressed in germinating spores	1.78281	2.06e-08
BSU_28310	ilvB	acetohydroxy-acid synthase (large subunit)	1.7781	8.18e-28
BSU_09770	yheD	spore coat associated protein	1.77704	1.95e-08
BSU_07930	yfkD	conserved hypothetical protein	1.77174	2.22e-19
BSU_11799	yjzK	conserved hypothetical protein	1.76827	0.00011278
BSU_30190	bioI	cytochrome P450 for pimelic acid formation for biotin biosynthesis	1.76225	6.5e-20
BSU_08510	yfhF	putative nucleotide-or NAD-binding protein	1.76219	2.17e-21
BSU_35070	yvmC	cyclodipeptide synthase (tRNA-dependent), pulcherimminic acid precursor	1.758	1.48e-37
BSU_32830	fadA	acetyl-CoA C-acyltransferase	1.75737	5.17e-15
BSU_10140	hemY	promiscuous protoporphyrinogen IX and coproporphyrinogen III oxidase	1.75642	5.36e-23
BSU_34580	yvdJ	putative component of maltodextrin transporter	1.74422	5.37e-15
BSU_04180	ydaC	putative methyltransferase	1.74103	6.11e-14
BSU_03200	putB	proline oxidase	1.74038	1.92e-11
BSU_10500	yhjG	putative aromatic compound monooxygenase/hydroxylase	1.73969	9.32e-18
BSU_11700	thiF	adenylate transferase and sulfur transferase (thiamine biosynthesis)	1.73759	2.49e-08
BSU_39410	nupC	pyrimidine-nucleoside Na+(H+) cotransporter	1.7322	9.98e-20
BSU_01230	rplP	ribosomal protein L16	1.73196	1.31e-34
BSU_14900	ctaD	cytochrome caa3 oxidase (subunit I)	1.73114	1.08e-31
BSU_39940	yxaL	membrane associated protein kinase with beta-propeller domain	1.73112	1.63e-28
BSU_36010	alsS	alpha-acetolactate synthase	1.72966	1.04e-14
BSU_35810	gerBB	component of germinant receptor B	1.72593	1.45e-06
BSU_07280	yfnG	putative CDP-sugar-dehydratase/epimerase	1.72031	2.83e-08
BSU_01340	rpmD	ribosomal protein L30 (BL27)	1.71333	3.2e-17
BSU_33200	yvrE	putative sugar lactone lactonase	1.70365	1.72e-29
BSU_39730	iolD	3D-(3,5/4)-trihydroxycyclohexane-1,2-dione hydrolase	1.70172	1.29e-09
BSU_27830	coxA	spore germination protein	1.69986	6.13e-17
BSU_37230	ywjA	putative ABC lipid transporter (ATP-binding protein)	1.69759	1.2e-22
BSU_15580	cysP	sulfate permease	1.69607	3.73e-12
BSU_28250	leuD	3-isopropylmalate dehydratase (small subunit)	1.69369	7.73e-23
BSU_27750	bofC	bypass of forespore C, intercompartmental signaling factor	1.69296	1.34e-19
BSU_17180	pksJ	polyketide synthase of type I involved in nonribosomal synthesis of bacillaene	1.68942	2.41e-18
BSU_31990	dhbC	isochorismate synthase (siderophore-specific)	1.68847	5.58e-12
BSU_34590	mdxG	maltodextrin ABC transporter (permease)	1.68581	9.46e-09
BSU_13550	mtnA	methylthioribose-1-phosphate isomerase (methionine salvage pathway)	1.67981	3.9e-09
BSU_30740	mntD	manganese ABC transporter (permease)	1.67937	1.79e-11
BSU_37440	ywhL	conserved protein of unknown function	1.67888	1.34e-11
BSU_39680	iolI	inosose isomerase	1.67142	1.62e-06
BSU_33610	rnr	ribonuclease R	1.65848	3.25e-34
BSU_39840	yxbG	putative oxidoreductase	1.65661	2.25e-21
BSU_00860	clpC	class III stress response-related ATPase, AAA+ superfamily	1.65409	9.79e-35
BSU_12090	cotT	spore coat protein (inner coat)	1.65224	0.000389985
BSU_13560	mtnK	methylthioribose kinase (methionine salvage pathway, promiscuous)	1.64987	4.26e-13
BSU_39520	yxeK	putative monooxygenase	1.64691	0.00480478
BSU_04380	ydaT	conserved protein of unknown function	1.64639	5.43e-15
BSU_01845	ybcC	conserved transmembrane protein coupled to NADH-ubiquinone oxidoreductase chain 5 homolog; prophage 1 region	1.63601	2.56e-12
BSU_34390	pnbA	para-nitrobenzyl esterase (intracellular esterase B)	1.63572	4.2e-27
BSU_39120	yxiM	esterase (lipoprotein)	1.63016	1.74e-19
BSU_15230	murB	UDP-N-acetylenolpyruvoylglucosamine reductase	1.62969	2.12e-21
BSU_01320	rplR	ribosomal protein L18	1.62509	1.23e-28
BSU_30760	mntB	manganese ABC transporter (ATP-binding protein)	1.62467	9.53e-08
BSU_03060	lctP	L-lactate permease	1.6246	6.88e-10
BSU_04210	ydaF	putative ribosomal protein N-acetyltransferase	1.6235	2.8e-20
BSU_10130	hemH	ferrochelatase	1.62271	9.89e-27
BSU_23110	resE	two-component sensor histidine kinase (ResD / ResE)	1.62208	1.87e-27
BSU_39720	iolE	scyllo-inosose dehydratase	1.61648	1.94e-06
BSU_27870	nadB	L-aspartate oxidase	1.61636	5.2e-08
BSU_12900	htrA	membrane bound serine protease Do, quality control protease and chaperone (heat-shock protein)	1.60687	2.37e-24
BSU_22420	panC	pantothenate synthetase	1.59756	1.07e-17
BSU_13890	ptsG	phosphotransferase system (PTS) glucose-specific enzyme IICBA component	1.59724	4.62e-27
BSU_38260	efeB	peroxidase converting ferric iron into ferrous iron	1.59667	2.89e-23
BSU_38720	yxkO	NAD(P)H dehydratase	1.59449	1.83e-12
BSU_02350	gamP	phosphotransferase system (PTS) glucosamine-specific enzyme IICBA component	1.58645	1.82e-18
BSU_00730	cysK	cysteine synthase	1.58162	2.81e-11
BSU_38630	katX	major catalase in spores	1.57735	3.62e-20
BSU_33530	iolW	scyllo-inositol 2-dehydrogenase (NADP(+)-dependent)	1.57334	1.41e-21
BSU_33550	yvaC	putative integral inner membrane protein	1.57192	4.61e-05
BSU_05650	ydgH	putative membrane component	1.5704	1.01e-19
BSU_23480	dacF	D-alanyl-D-alanine carboxypeptidase (penicilin binding protein)	1.56531	0.000185432
BSU_15590	sat	sulfate adenylyltransferase	1.55961	1.06e-08
BSU_07880	yfkJ	protein-tyrosine-phosphatase	1.55522	6e-22
BSU_36810	atpD	ATP synthase (subunit beta, component F1)	1.55371	3.51e-19
BSU_17190	pksL	polyketide synthase of type I (bacillaene synthesis)	1.54821	4.81e-24
BSU_01220	rpsC	ribosomal protein S3 (BS3)	1.54805	4.38e-29
BSU_01280	rplE	ribosomal protein L5 (BL6)	1.54715	3.54e-26
BSU_34350	epsC	putative UDP-sugar epimerase involved in biofilm matrix formation	1.54643	4.65e-17
BSU_37850	spsG	putative glycosyltransferase	1.54609	3.57e-07
BSU_35960	rbsB	ribose ABC transporter (ribose-binding lipoprotein)	1.54538	8.25e-07
BSU_00840	mcsA	activator of protein kinase McsB	1.54516	1.15e-20
BSU_10930	yitB	putative phospho-adenylylsulfate reductase	1.54034	0.00361699
BSU_22700	aroB	3-dehydroquinate synthase	1.53571	2.54e-22
BSU_10980	yitG	putative efflux transporter	1.52515	4.91e-08
BSU_27040	levG	phosphotransferase system (PTS) fructose-specific enzyme IID component	1.52361	1.07e-09
BSU_17210	pksN	trans AT polyketide synthase of type I involved in bacillaene synthesis	1.52186	2.8e-26
BSU_02900	yceD	putative stress adaptation protein (tellurite resistance)	1.51864	9.36e-23
BSU_00930	cysE	serine O-acetyltransferase	1.51569	1.14e-17
BSU_40660	yybF	putative permease	1.51484	1.23e-20
BSU_29360	tcyL	sulfur-containing amino acid ABC transporter (permease)	1.5148	1.25e-07
BSU_06660	opuE	proline transporter	1.51288	5.84e-15
BSU_11200	argJ	ornithine acetyltransferase; amino-acid acetyltransferase	1.51243	3.66e-14
BSU_36820	atpG	ATP synthase (subunit gamma, component F1)	1.51139	2.77e-18
BSU_02950	niaP	niacin permease	1.51097	1.07e-07
BSU_10820	yisQ	putative Na(+)-driven efflux transporter	1.50893	7.09e-14
BSU_28120	hemL	glutamate-1-semialdehyde 2,1-aminomutase	1.50866	1.28e-21
BSU_17000	kbl	2-amino-3-ketobutyrate CoA ligase (glycine acetyl transferase)	1.50314	4.28e-15
BSU_07050	yesW	rhamnogalacturonan endolyase	1.50111	0.0116824
BSU_01310	rplF	ribosomal protein L6 (BL8)	1.49388	1.2e-22
BSU_37860	spsF	putative glycosyltransferase	1.48823	1.04e-05
BSU_03960	ycnK	transcriptional regulator of copper intake (CutR-Cu(+))	1.48807	7.12e-15
BSU_07300	yfnE	putative glycosyltransferase (complex carbohydrate synthase)	1.48526	6.5e-09
BSU_29710	acuC	protein deacetylase (regulates AcsA activity)	1.48466	2.82e-15
BSU_34330	epsE	bifunctional flagellar clutch and glycosyltransferase acting during biofilm formation	1.48164	2.2e-10
BSU_35800	gerBA	component of germinant receptor B	1.47226	1.17e-05
BSU_34620	yvdF	maltogenic alpha-amylase	1.47172	1.88e-13
BSU_29670	tyrS	tyrosyl-tRNA synthetase	1.47118	3.41e-14
BSU_11010	yitJ	bifunctional homocysteine S-methyltransferase using (R,S)AdoMet and methylenetetrahydrofolate reductase	1.46687	4.82e-11
BSU_00870	radA	DNA repair protein; 6-O-methylguanine-DNA methyltransferase	1.46563	3.68e-24
BSU_39160	yxiI	conserved protein of unknown function	1.4654	3.5e-12
BSU_11870	metI	cystathionine gamma-synthase and O-acetylhomoserine thiolyase	1.46315	5.7e-10
BSU_12080	ctaO	minor protoheme IX farnesyltransferase 1 (heme O synthase)	1.46007	5.35e-12
BSU_13600	mtnX	2-hydroxy-3-keto-5-methylthiopentenyl-1-phosphatephosphatase (HK-MTPenyl-1-P phosphatase)	1.45762	2.96e-15
BSU_38950	yxjH	putative methyl-tetrahydrofolate methyltransferase (biofilm formation)	1.45727	5.1e-16
BSU_17220	pksR	trans AT polyketide synthase involved in nonribosomal synthesis of bacillaene	1.45669	6.29e-24
BSU_38410	sacX	negative regulator of SacY	1.45633	3.64e-12
BSU_13610	mtnB	methylthioribulose-1-phosphate dehydratase (MTRu-1-P dehydratase)	1.45555	1.01e-15
BSU_03730	yclH	putative ABC transporter (ATPase component)	1.45356	0.00886298
BSU_11210	argB	N-acetylglutamate 5-phosphotransferase (acetylglutamate kinase)	1.45329	1.83e-11
BSU_29690	acuA	protein acetyltransferase (acetylates AcsA)	1.45322	3.96e-15
BSU_09020	yhcB	NADH:quinone oxidoreductase associated to benzoate stress	1.45209	8.99e-12
BSU_40030	yxaB	putative exopolysaccharide pyruvyl transferase (biofilm formation)	1.44772	1.55e-16
BSU_03490	srfAB	surfactin synthetase	1.44662	7.66e-16
BSU_30780	menC	O-succinylbenzoate-CoA synthase	1.4457	1.02e-14
BSU_39150	yxiJ	conserved protein of unknown function	1.44425	2.73e-07
BSU_38680	yxlD	putative sigma-Y antisigma factor component	1.44408	0.00465877
BSU_28280	leuA	2-isopropylmalate synthase	1.4422	1.48e-25
BSU_00940	cysS	dual cysteinyl-tRNA synthetase; cysteine persulfide synthase	1.44192	8.42e-13
BSU_06030	groEL	chaperonin large subunit	1.43578	1.85e-15
BSU_01350	rplO	ribosomal protein L15	1.43522	2.64e-25
BSU_09450	yhdF	putative NAD(P)-dependent dehydrogenase	1.43284	6.3e-20
BSU_31970	dhbB	isochorismatase (siderophore specific)	1.42875	9.7e-11
BSU_18310	ppsD	nonribosomal plipastatin synthetase D involved in synthesis of plipastatin	1.4285	1.96e-25
BSU_22430	panB	ketopantoate hydroxymethyltransferase	1.42808	5.49e-16
BSU_00510	prs	phosphoribosylpyrophosphate synthetase	1.42715	3.08e-18
BSU_15620	sirB	sirohydrochlorin ferrochelatase	1.4269	2.31e-10
BSU_37360	sboX	putative bacteriocin-like product	1.42131	1.74e-13
BSU_10790	asnO	asparagine synthetase (sporulation related)	1.41916	6.59e-05
BSU_10910	yisZ	putative adenylylsulfate kinase	1.41524	0.000671828
BSU_04300	ydaM	putative glycosyltransferase associated to biofilm formation	1.4122	0.00111497
BSU_00560	spoVT	transcriptional regulator of sporulation / germination	1.41152	6.13e-13
BSU_29750	aroA	bifunctional chorismate mutase type II-isozyme 3 (regulatory domain); 3-deoxy-D-arabino-heptulosonate 7-phosphate synthase	1.41136	2.35e-15
BSU_38040	sacA	sucrose-6-phosphate hydrolase	1.41074	5.15e-11
BSU_23280	ribD	fused diaminohydroxyphosphoribosylaminopyrimidine deaminase; 5-amino-6-(5-phosphoribosylamino) uracil reductase	1.41028	6.53e-20
BSU_37430	albG	putative integral membrane protein involved in subtilosin production and immunity	1.40939	1.73e-08
BSU_10200	yhfE	putative aminopeptidase	1.40846	1.77e-19
BSU_03910	gabD	succinate-semialdehyde dehydrogenase	1.40555	9.06e-16
BSU_40100	ahpF	alkyl hydroperoxide reductase (large subunit)	1.40517	1.95e-21
BSU_37890	spsC	putative glutamine-dependent sugar transaminase	1.40377	1.52e-05
BSU_03480	srfAA	surfactin synthetase	1.40297	7.49e-15
BSU_17140	pksF	decarboxylase converting malonyl-S-AcpK to acetyl-S-AcpK for bacillaene-related polyketide synthesis	1.40245	5.26e-11
BSU_31280	yugU	conserved protein of unknown function	1.40072	9.83e-16
BSU_24640	tapA	lipoprotein for biofilm formation	1.3998	2.76e-22
BSU_36000	alsD	alpha-acetolactate decarboxylase	1.39707	4.72e-09
BSU_18570	yoaE	molybdopterin cofactor oxido-reductase	1.39543	1.43e-15
BSU_39690	iolH	putative sugar-phosphate epimerase/isomerase	1.39454	0.000261559
BSU_37940	ywdJ	putative purine/pyrimidine permease	1.39307	3.69e-11
BSU_08200	malP	phosphotransferase system (PTS) maltose-specific enzyme IICB component	1.39114	1.14e-10
BSU_30220	bioF	8-amino-7-oxononanoate synthase (pimeloyl-CoA-dependent)	1.38981	1.85e-12
BSU_31300	yugS	putative membrane protein	1.38789	9.77e-09
BSU_18240	yngH	biotin carboxylase for subunit LdeHB of methylcrotonyl-CoA carboxylase	1.38657	0.0217135
BSU_35950	rbsC	ribose ABC transporter (permease)	1.38617	9.53e-06
BSU_22980	ypbG	putative phosphoesterase	1.38421	4.29e-11
BSU_09300	glpD	sn-glycerol-3-phosphate oxidase (FAD-dependent)	1.38235	4.02e-20
BSU_19600	yodH	putative S-adenosylmethionine-dependent methyltransferase	1.38094	0.00165722
BSU_35920	rbsK	ribokinase	1.37945	4.2e-08
BSU_23260	ribA	fused 3,4-dihydroxy-2-butanone 4-phosphate synthase and GTP cyclohydrolase II	1.37621	6.96e-19
BSU_36830	atpA	ATP synthase (subunit alpha, component F1)	1.37413	2.03e-12
BSU_31322	yugO	potassium channel protein involved in biofilm formation	1.36841	7.46e-05
BSU_01260	rplN	ribosomal protein L14	1.36787	7.15e-21
BSU_39360	hutU	urocanase	1.36775	0.000144865
BSU_22670	trpD	anthranilate phosphoribosyltransferase	1.3629	2.5e-10
BSU_38580	licC	phosphotransferase system (PTS) lichenan-specific enzyme IIC component	1.36248	1.82e-11
BSU_22560	qcrA	menaquinol:cytochrome c oxidoreductase (iron-sulfur subunit)	1.36179	3.37e-17
BSU_03050	ldh	L-lactate dehydrogenase	1.35895	5.27e-06
BSU_29070	ytaF	membrane calmodulin-like protein essential for stage III sporulation	1.35885	9.82e-11
BSU_30280	melD	carbohydrate ABC transporter (permease)	1.35469	5.04e-06
BSU_32840	fadN	bifunctional enoyl-CoA hydratase / 3-hydroxyacyl-CoA dehydrogenase	1.35445	1.94e-15
BSU_11880	metC	cystathionine beta-lyase	1.35233	1.28e-09
BSU_32100	yumB	putative NAD-disulfide oxidoreductase	1.35232	1.8e-08
BSU_06280	ydjP	putative aminoacrylate hydrolase	1.35001	6.4e-09
BSU_27410	alaS	alanyl-tRNA synthetase	1.34938	8.43e-17
BSU_38420	sacY	transcriptional antiterminator	1.34821	3.25e-11
BSU_24560	gcvPA	glycine decarboxylase (subunit 1) (glycine cleavage system protein P)	1.34739	2.04e-12
BSU_18540	yoaB	negatively charged metabolite transporter	1.34664	4.38e-06
BSU_00850	mcsB	protein arginine kinase	1.34393	1.79e-19
BSU_01360	secY	preprotein translocase subunit	1.34048	7.86e-20
BSU_19310	dhaS	3-hydroxypropionaldehyde dehydrogenase	1.34046	2.33e-20
BSU_24340	accC	acetyl-CoA carboxylase subunit (biotin carboxylase subunit)	1.3403	3.3e-22
BSU_28530	etfB	electron transfer flavoprotein (beta subunit)	1.33787	1.42e-14
BSU_35020	nagB	glucosamine-6-phosphate isomerase	1.33782	4.63e-11
BSU_22710	aroF	chorismate synthase	1.33748	2.5e-18
BSU_34880	hisA	phosphoribosylformimino-5-aminoimidazole carboxamide ribotide isomerase	1.33656	6.61e-10
BSU_01180	rplW	ribosomal protein L23	1.33522	2.02e-17
BSU_13870	ykvZ	putative transcriptional regulator (LacI family)	1.33319	1.11e-11
BSU_00770	sul	dihydropteroate synthase	1.33177	4.45e-16
BSU_27550	aspS	aspartyl-tRNA synthetase, promiscuous (also recognizes tRNAasn)	1.33162	1.42e-12
BSU_05860	gmuE	ROK fructokinase; glucomannan utilization protein E	1.32927	1.38e-07
BSU_18450	gltA	glutamate synthase (large subunit, NADP-dependent)	1.32108	2.33e-15
BSU_28810	abnA	arabinan-endo-1,5-alpha-L-arabinase	1.31734	4.09e-05
BSU_10950	yitD	2-phospho-3-sulfolactate synthase	1.31573	0.0111678
BSU_04170	ydaB	putative acyl-CoA ligase	1.31477	2.21e-10
BSU_11670	thiO	FAD-dependent glycine oxidase	1.31036	1.41e-05
BSU_39400	pdp	pyrimidine-nucleoside phosphorylase	1.31011	1.18e-12
BSU_28370	rph	ribonuclease PH	1.30832	1.89e-17
BSU_18440	gltB	glutamate synthase (small subunit, NADP-dependent)	1.30418	2.54e-10
BSU_34900	hisB	imidazoleglycerol-phosphate dehydratase	1.29873	5.52e-11
BSU_18210	yngE	methylcrotonoyl-CoA carboxylase subunit (leucine degradation)	1.29712	5.18e-05
BSU_09290	glpK	glycerol kinase (sn-glycerol-3-phosphate generating)	1.29626	2.86e-15
BSU_30230	bioA	L-lysine-8-amino-7-oxononanoate aminotransferase	1.29452	6.31e-11
BSU_10650	sbcC	DNA ATP-dependent repair enzyme	1.28804	1.79e-12
BSU_03982	mtlF	phosphotransferase system (PTS) mannitol-specific enzyme IIA component	1.28527	9.48e-08
BSU_11760	cotX	spore coat protein (insoluble fraction)	1.28387	2.08e-06
BSU_07810	treA	trehalose-6-phosphate hydrolase	1.28134	4.09e-07
BSU_16845	ymfF	putative metalloprotease	1.28025	2.89e-17
BSU_39750	iolB	5-deoxy-D-glucuronic acid isomerase	1.2789	8.97e-05
BSU_29770	ytxH	conserved protein of unknown function	1.27373	1.18e-15
BSU_26930	yraI	conserved protein of unknown function	1.27328	5.66e-08
BSU_32000	dhbA	2,3-dihydro-2,3-dihydroxybenzoate dehydrogenase	1.27301	5.13e-10
BSU_01210	rplV	ribosomal protein L22 (BL17)	1.26899	5.96e-20
BSU_13210	thiX	thiamine transporter, transmembrane T component	1.26854	0.000441293
BSU_01420	rpsK	ribosomal protein S11 (BS11)	1.26776	4.34e-16
BSU_24210	yqiG	putative NADH-dependent flavin oxidoreductase	1.26286	1.08e-13
BSU_19240	yocK	putative general stress protein	1.26207	2.27e-11
BSU_27050	levF	phosphotransferase system (PTS) fructose-specific enzyme IIC component	1.25958	1.91e-06
BSU_03190	ycgL	conserved protein of unknown function	1.25905	0.011366
BSU_18350	dacC	D-alanyl-D-alanine carboxypeptidase	1.25895	2.57e-17
BSU_35080	pchR	transcriptional regulator for pulcherriminic acid synthesis	1.25781	1.02e-11
BSU_06910	cotJC	enzyme component of the inner spore coat	1.25641	0.0104794
BSU_16760	dapG	aspartokinase I (alpha and beta subunits)	1.25316	4.49e-11
BSU_34760	glmR	gluconeogenesis morphogenetic factor (UDP-sugar binding)	1.25217	6.26e-14
BSU_00950	mrnC	ribonuclease for 23S RNA maturation, mini-RNase III	1.2507	1.65e-12
BSU_00520	ctc	ribosomal protein BL25 (Ctc), binding 5S RNA	1.25061	3.35e-17
BSU_22130	kduI	4-deoxy-L-threo-5-hexosulose-uronate ketol-isomerase, 5-keto-4-deoxyuronate isomerase	1.25044	7.04e-10
BSU_08100	acoR	transcriptional regulator (AcoR-acetoin)	1.25008	1.5e-07
BSU_03510	srfAC	surfactin synthetase	1.24947	4.56e-12
BSU_00530	spoVC	peptidyl-tRNA hydrolase	1.24917	3.31e-12
BSU_35940	rbsA	ribose ABC transporter (ATP-binding protein)	1.2491	6.68e-06
BSU_03270	ycgT	Fur-regulated NADPH:ferredoxin oxidoreductase	1.24819	3.09e-12
BSU_09680	nhaC	Na+/H+ antiporter	1.24555	1.4e-11
BSU_01290	rpsN	ribosomal protein S14	1.24401	2.48e-13
BSU_07060	yesX	rhamnogalacturonan exolyase	1.24393	0.0120334
BSU_31010	floT	flotillin lipid rafts scaffold protein	1.24315	2.59e-11
BSU_14280	moeA	molybdate to molybdopterin ligation enzyme	1.24241	5.53e-13
BSU_28360	ysnA	deoxyinosine/deoxyxanthosine triphosphate pyrophosphatase, promiscuous (subunit A)	1.23999	2.17e-16
BSU_34890	hisH	imidazole glycerol phosphate synthase, glutamine amidotransferase subunit	1.2391	8.92e-11
BSU_32250	thrC	threonine synthase	1.23716	1.22e-14
BSU_29880	malS	NAD-dependent malic enzyme (conversion of malate into pyruvate)	1.23558	5.78e-16
BSU_04570	murF	UDP-N-acetylmuramoylalanyl-D-glutamyl-2, 6-diaminopimelate-D-alanyl-D-alanine ligase	1.23259	1.72e-15
BSU_00390	yabD	D-amino acyl-tRNA deacylase	1.23186	1.05e-11
BSU_24850	glcK	glucose kinase	1.23071	1.45e-13
BSU_34340	epsD	putative extracellular matrix glycosyltransferase	1.23063	6.85e-13
BSU_27469	yrzR	conserved protein of unknown function	1.22982	0.0168658
BSU_11710	thiD	phosphomethylpyrimidine kinase, 4-amino-5-hydroxymethyl-2-methylpyrimidine and 4-amino-5-hydroxymethyl-2-methylpyrimidine pyrophosphate kinase	1.22889	4.95e-06
BSU_32820	fadE	acyl-CoA dehydrogenase (FAD dependent)	1.22734	1.46e-12
BSU_25290	era	maturation of 16S RNA and assembly of 30S ribosomal subunit GTPase	1.22719	2.52e-18
BSU_11330	fabHA	beta-ketoacyl-acyl carrier protein synthase III 1	1.22607	4.77e-12
BSU_22140	kduD	2-keto-3-deoxygluconate oxidoreductase	1.22431	7.85e-09
BSU_40090	ahpC	alkyl hydroperoxide reductase (small subunit)	1.22218	1.02e-16
BSU_35910	rbsR	ribose operon repressor (LacI family, D-ribose)	1.22163	4.7e-07
BSU_38810	msmX	multiple sugar (maltodextrins) transporter ATP-binding protein	1.22022	1.5e-08
BSU_38540	dltE	putative oxidoreductase	1.21987	8.51e-17
BSU_11510	yjbE	putative membrane protein of unknown function	1.21778	6.96e-07
BSU_36670	csbD	stress response protein	1.21615	3.05e-09
BSU_16620	rplGA	K-turn RNA binding protein	1.2161	1.39e-09
BSU_38460	tyrZ	tyrosyl-tRNA synthetase	1.20839	7.57e-05
BSU_28130	hemB	delta-aminolevulinic acid dehydratase (porphobilinogen synthase)	1.20817	2.33e-13
BSU_08470	yfhB	putative isomerase	1.20805	1.14e-14
BSU_06830	rapH	response regulator aspartate phosphatase	1.20749	1.32e-15
BSU_25390	yqeZ	putative membrane bound peptidase of unkwnown function	1.20717	3.61e-13
BSU_01780	glmS	L-glutamine-D-fructose-6-phosphate amidotransferase	1.20714	1.79e-14
BSU_01270	rplX	ribosomal protein L24 (BL23)	1.20599	9.7e-17
BSU_37180	fadF	putative iron-sulphur-binding reductase	1.20394	1.71e-06
BSU_09710	bmrC	efflux ABC transporter (ATP-binding protein)	1.2027	1.03e-11
BSU_17200	pksM	trans AT polyketide synthase of type I involved in bacillaene synthesis	1.20266	1.1e-18
BSU_13180	metE	cobalamin-independent methionine synthase	1.20216	8.58e-08
BSU_29700	acuB	component of the acetyl-coenzyme A synthetase regulation pathway	1.20019	5.12e-08
BSU_38530	dltD	putative D-alanine from undecaprenylphosphate to the polyglycerolphosphate chain for lipoteichoic acid and wall teichoic acid synthesis	1.19879	4.93e-16
BSU_09280	glpF	glycerol permease	1.19553	1.04e-10
BSU_35160	uvrA	excinuclease ABC (subunit A)	1.19459	5.95e-15
BSU_18020	sspN	small acid-soluble spore protein	1.19374	0.00333453
BSU_40330	rocE	arginine/ornithine/gamma-aminobutyrate permease	1.18861	1.1e-12
BSU_21890	ypgQ	Mn(2+)-dependent (deoxy)ribonucleoside pyrophosphohydrolase	1.18758	2.03e-11
BSU_28520	etfA	electron transfer flavoprotein (alpha subunit)	1.18711	6.17e-12
BSU_34140	ganQ	galacto-oligosaccharides (galactan) oligomer permease	1.18671	0.00488337
BSU_14610	pdhD	dihydrolipoamide dehydrogenase E3 subunit of both pyruvate dehydrogenase and 2-oxoglutarate dehydrogenase complexes	1.18612	6.56e-11
BSU_03040	amyE	alpha-amylase	1.18366	4.4e-13
BSU_28470	lysC	aspartokinase II alpha subunit (aa 1->408)	1.18343	1.94e-12
BSU_02910	yceE	putative stress adaptation protein (tellurite resistance)	1.18151	1.73e-14
BSU_03760	yclK	two-component sensor histidine kinase	1.17841	2.37e-13
BSU_30160	ytcQ	putative ABC transporter (binding lipoprotein)	1.17689	1.86e-07
BSU_16930	cinA	competence-damage inducible regulator	1.1754	4.21e-12
BSU_10740	yisJ	putative spore coat protein, CotH paralog	1.17291	0.0107321
BSU_30810	ytxM	2-succinyl-6-hydroxy-2, 4-cyclohexadiene-1-carboxylate synthase	1.1723	4.53e-09
BSU_39170	yxzG	putative nucleic acid binding protein	1.17119	2.29e-09
BSU_18670	oxdD	oxalate decarboxylase (Mn2+-dependent); spore constituent	1.17034	0.0133941
BSU_27340	yrrO	putative hydrolase large subunit	1.1702	1.97e-11
BSU_02640	tatCD	component of the twin-arginine pre-protein translocation pathway	1.16971	2.83e-08
BSU_24280	yqiD	farnesyl diphosphate synthase	1.16886	2.64e-12
BSU_03990	mtlD	mannitol-1-phosphate 5-dehydrogenase	1.16849	9.19e-08
BSU_29100	phoR	two-component sensor histidine kinase	1.16819	9.45e-13
BSU_06510	purN	phosphoribosylglycinamide formyltransferase	1.16657	1.86e-08
BSU_24000	bmrU	putative lipid kinase BmrU	1.16611	3.91e-09
BSU_36050	cotB	spore coat protein (outer)	1.16548	6.1e-07
BSU_22550	qcrB	menaquinol:cytochrome c oxidoreductase (cytochrome b subunit)	1.16285	1.97e-12
BSU_18340	ppsA	non-ribosomal plipastatin synthetase A involved in synthesis of plipastatin	1.1625	7.21e-14
BSU_01330	rpsE	ribosomal protein S5	1.16051	7.08e-14
BSU_33000	htrB	protease-associated chaperone for the extracytoplasmic folding and quality control of exported proteins	1.1603	5.49e-13
BSU_13790	ykvQ		1.15868	0.000150534
BSU_01370	adk	adenylate kinase	1.15754	9.61e-13
BSU_06520	purH	fused phosphoribosylaminoimidazole carboxy formyl formyltransferase; inosine-monophosphate cyclohydrolase	1.15624	8.24e-09
BSU_25640	nadD	nicotinate-nucleotide adenylyltransferase	1.15559	4.96e-11
BSU_05720	ydhE	putative glycosyltransferase	1.15315	9.22e-10
BSU_23550	mleA	catabolic NAD-dependent malic enzyme (conversion of malate into pyruvate)	1.15185	5.04e-09
BSU_09190	yhcR	non specific extracellular Ca2+-dependent endonuclease cleaving RNA and DNA	1.15138	6.11e-14
BSU_39180	yxiH	conserved protein of unknown function	1.14807	1.75e-10
BSU_18530	yoaA	putative N-acetyltransferase	1.14741	3.75e-09
BSU_27060	levE	phosphotransferase system (PTS) fructose-specific enzyme IIB component	1.14565	6.24e-05
BSU_14380	fruR	transcriptional regulator (DeoR family)	1.14348	9.95e-06
BSU_37920	gerQ	inner spore coat protein	1.14202	0.000119656
BSU_11660	tenI	thiazole tautomerase	1.14093	0.00309107
BSU_01190	rplB	ribosomal protein L2 (BL2)	1.14	1.81e-15
BSU_29080	mutM	formamidopyrimidine-DNA glycosylase; 5-hydroxymethyl-uracil DNA-glycosylase	1.1366	1.21e-09
BSU_18430	yogA	putative oxidoreductase	1.13431	4.09e-06
BSU_13040	hmp	flavohemoglobin	1.13066	4.68e-11
BSU_36970	spoIIR	regulator signal of pro-sigma(E) spoIIGA endopeptidase (stage II sporulation)	1.12748	0.000179681
BSU_09000	yhbJ	putative membrane fusion protein; putative exporter subunit (benzoate transcriptome)	1.12747	1.07e-08
BSU_13220	thiW	thiamine ABC transporter (ATP-binding subunit)	1.12525	0.000256503
BSU_20450	yorA	putative uronase; phage SPbeta	1.12497	1.42e-09
BSU_39140	yxiK	conserved protein of unknown function	1.12332	1.29e-07
BSU_09720	bmrD	efflux ABC transporter (ATP-binding subunit)	1.12009	3.11e-11
BSU_05870	gmuF	phosphohexomutase; cupin family	1.11966	0.000116004
BSU_37320	narK	nitrite extrusion permease	1.11809	0.000354498
BSU_39890	yxbB	putative S-adenosylmethionine-dependent methyltransferase	1.11801	1.34e-14
BSU_08970	prkA	serine protein kinase (involved in sporulation)	1.11757	0.00079887
BSU_05830	gmuC	oligo-alpha-mannoside phosphotransferase system enzyme IIC	1.11709	0.00407394
BSU_36840	atpH	ATP synthase (subunit delta, component F1)	1.11696	1.7e-09
BSU_03940	ycnI	putative membrane protein involved in copper intake	1.11611	1.47e-10
BSU_14210	ykuT	small-conductance mechanosensitive channel	1.11477	1.56e-07
BSU_26920	yraJ	conserved protein of unknown function	1.11445	5.48e-07
BSU_34920	hisG	ATP phosphoribosyltransferase	1.11404	5.78e-08
BSU_06240	bdhA	acetoin reductase/2,3-butanediol dehydrogenase	1.11322	2.75e-09
BSU_33440	cysJ	assimilatory sulfite reductase (flavoprotein alpha-subunit)	1.11285	2.41e-08
BSU_16130	trmFO	tRNA:m(5)U-54 methyltransferase	1.11281	9.63e-12
BSU_10850	iolX	scyllo-inositol 2-dehydrogenase (NAD(+))	1.10947	6.09e-08
BSU_09130	tcyP	(sodium)-cystine symporter	1.10791	0.0445548
BSU_05840	gmuD	mannoside-phospho-beta-d-glucosidase	1.10682	0.000218571
BSU_17130	acpK	acyl-carrier protein involved in bacillaene synthesis	1.10587	1.49e-05
BSU_28540	fadB	enoyl-CoA hydratase	1.10506	2.08e-08
BSU_38640	yxlH	putative transporter	1.10387	1.52e-08
BSU_36850	atpF	ATP synthase (subunit b, component F0)	1.10359	2.43e-11
BSU_04370	ydaS	conserved protein of unknown function	1.10317	2.53e-06
BSU_00780	folB	dihydroneopterin aldolase	1.10184	4.5e-11
BSU_13120	proB	glutamate 5-kinase	1.10149	1.6e-09
BSU_01380	map	methionine aminopeptidase	1.10099	1.08e-14
BSU_15870	recG	branch migrating ATP-dependent DNA helicase involved in DNA recombination and repair	1.10001	7.22e-11
BSU_24270	dxs	1-deoxyxylulose-5-phosphate synthase	1.0999	7.42e-12
BSU_15860	sdaAA	L-serine dehydratase (alpha chain)	1.09854	3.92e-11
BSU_35170	uvrB	excinuclease ABC (subunit B)	1.09767	6.16e-13
BSU_38160	qoxB	cytochrome aa3-600 quinol oxidase (subunit I)	1.09563	1.26e-09
BSU_19380	yojO	putative activator of nitric oxide reductase	1.09535	1.46e-11
BSU_38150	qoxC	cytochrome aa3-600 quinol oxidase (subunit III)	1.09432	2.46e-09
BSU_27220	yrhE	putative formate dehydrogenase	1.09418	4.3e-10
BSU_04330	mutT	putative NTP pyrophosphohydrolase	1.09321	0.0203732
BSU_28770	araL	glycolytic and pentose phosphate intermediates phosphatase	1.08983	0.0260896
BSU_34870	hisF	imidazole glycerol phosphate synthase subunit	1.08871	3.95e-07
BSU_04220	ydaG	putative general stress protein	1.08692	1.25e-10
BSU_40110	bglA	aryl-6-phospho-beta-glucosidase	1.0869	9.89e-07
BSU_12270	yjlB	conserved hypothetical protein; cupin family	1.08666	1.28e-07
BSU_34050	lutA	iron-sulfur oxidase subunit used in L-lactate utilization	1.0863	5.15e-09
BSU_08600	csbB	putative bactoprenol glycosyl transferase, phage origin	1.08225	2.29e-13
BSU_30790	menE	O-succinylbenzoic acid-CoA ligase	1.08182	1.1e-08
BSU_21810	dfrA	dihydrofolate reductase	1.0804	2.67e-09
BSU_30210	bioD	dethiobiotin synthetase	1.08012	6.91e-06
BSU_37830	spsJ	dTDP-glucose 4,6-dehydratase	1.08	2.34e-05
BSU_37810	spsL	putative dTDP-4-deoxyrhamnose-3,5-epimerase (cell surface and spore coat)	1.07787	0.000583387
BSU_17630	yncC	putative sugar transporter	1.07719	2.72e-06
BSU_29830	ytpQ	conserved protein of unknown function (iron homeostasis)	1.07717	2.31e-11
BSU_11220	argD	N-acetylornithine aminotransferase	1.07586	2.53e-06
BSU_22100	kdgA	2-keto-3-deoxygluconate-6-phosphate aldolase	1.07497	0.00208534
BSU_09250	yhcX	putative amidohydrolase	1.07457	1.64e-09
BSU_10970	yitF	putative enolase superfamily enzyme (isomerase / dehydratase)	1.07431	0.00410411
BSU_30520	ytoA	putative enzyme of the carbonic anhydrase family	1.07385	2.28e-09
BSU_34380	slrR	transcriptional regulator of autolysin genes (biofilm formation)	1.07373	7.4e-08
BSU_34910	hisD	histidinol dehydrogenase	1.07188	7.41e-09
BSU_08820	katA	vegetative catalase 1	1.06962	1.16e-07
BSU_22210	mrfB	putative nucleic acid binding enzyme	1.068	2.32e-09
BSU_18250	yngI	acetoacetyl-CoA synthetase	1.06747	0.00810203
BSU_34030	lutC	component of an iron-sulfur oxidase for L-lactate utilization	1.06699	5.17e-08
BSU_18360	galM	aldose 1-epimerase	1.06632	3.86e-13
BSU_25670	yqeH	potassium-dependent GTPase involved in ribosome 30S assembly	1.06592	9.84e-11
BSU_25500	hemN	coproporphyrinogen III oxidase	1.06293	1.79e-09
BSU_13590	mtnW	2,3-diketo-5-methylthiopentyl-1-phosphate enolase (DK-MTP-1-P enolase)	1.05628	1.1e-08
BSU_38700	sigY	RNA polymerase ECF (extracytoplasmic function)-type sigma factor (sigma-Y)	1.05574	0.000273212
BSU_29160	ytvI	putative sporulation-related permease	1.05465	1.49e-09
BSU_05930	ydiD	ribosomal protein S18 alanine N-acetyltransferase	1.05449	9.5e-06
BSU_33270	yvrO	putative ABC transporter (ATP-binding protein)	1.05384	5.42e-11
BSU_00160	yaaH	spore peptidoglycan N-acetylglucosaminidase	1.05	1.86e-05
BSU_00890	yacL	putative membrane protein possibly involved in RNA binding	1.04998	2.58e-12
BSU_13470	sspD	small acid-soluble spore protein (alpha/beta-type SASP)	1.04739	0.00219032
BSU_17150	pksG	acetyl-S-AcpK beta-ketothioester bacillaene intermediate transferase	1.04729	0.000129217
BSU_13170	guaD	guanine deaminase	1.04499	1.47e-06
BSU_24040	bkdAB	branched-chain alpha-keto acid dehydrogenase E1 subunit	1.04173	2.12e-10
BSU_03981	mtlA	phosphotransferase system (PTS) mannitol-specific enzyme IICB component	1.04157	3.55e-05
BSU_34520	cotQ	spore coat protein; putative oxidoreductase	1.0411	1.25e-06
BSU_06640	yerI	putative kinase	1.03978	7.6e-12
BSU_39230	wapA	cell wall-associated tRNA nuclease precursor; intercellular growth inhibitor	1.03654	6.07e-13
BSU_22750	menH	demethylmenaquinone methyltransferase	1.03527	1.34e-10
BSU_01170	rplD	ribosomal protein L4	1.0347	2.3e-12
BSU_33010	cssR	folding stress-sensitive two-component response regulator	1.03091	2.45e-09
BSU_37820	spsK	putative dTDP-4-dehydrorhamnose reductase	1.03007	4.41e-05
BSU_16610	ylxR	molecular ruler co-factor for RNA; new fold	1.02998	9.22e-10
BSU_14590	pdhB	pyruvate dehydrogenase (E1 beta subunit)	1.02901	1.37e-06
BSU_38650	yxlG	putative ABC-transporter (permease)	1.02094	3.13e-05
BSU_27310	pbpI	penicillin-binding protein PBP4B	1.02023	1.77e-05
BSU_25150	yqfQ	conserved protein of unknown function	1.02018	0.00857691
BSU_33960	araE	arabinose-related compounds permease	1.01989	0.000179919
BSU_05850	gmuR	transcriptional regulator (GntR family)	1.01984	0.000145003
BSU_16920	pgsA	CDP-diacylglycerol-glycerol-3-phosphate 3-phosphatidyltransferase	1.01984	7.04e-07
BSU_30900	cotS	spore coat protein	1.01903	0.00216103
BSU_01200	rpsS	ribosomal protein S19 (BS19)	1.01843	1.54e-12
BSU_11730	cotO	spore outer coat protein	1.01736	0.00538513
BSU_16160	clpY	two-component ATP-dependent protease (ATPase and chaperone)	1.017	3.38e-13
BSU_08610	yfhO	conserved membrane protein	1.01661	1.06e-07
BSU_04260	topB	DNA topoisomerase III	1.01557	4.42e-12
BSU_23020	recS	ATP-dependent DNA helicase	1.01514	8.84e-10
BSU_12010	manP	phosphotransferase system (PTS) mannose-specific enzyme IIBCA component	1.01429	1e-05
BSU_24550	gcvPB	glycine decarboxylase (subunit 2) (glycine cleavage system protein P)	1.01334	4.7e-07
BSU_37880	spsD	putative TDP-glycosamine N-acetyltransferase	1.01239	0.00105275
BSU_02490	ycbF	glucarate dehydratase	1.01221	0.0107281
BSU_01430	rpoA	RNA polymerase (alpha subunit)	1.01221	1.83e-12
BSU_01250	rpsQ	ribosomal protein S17 (BS16)	1.01123	2.12e-11
BSU_25460	dnaJ	co-factor of molecular chaperone	1.01112	1.24e-09
BSU_38270	efeO	lipoprotein binding ferrous or ferric iron for transport	1.00971	1.28e-07
BSU_23970	artQ	high affinity arginine ABC transporter (permease)	1.00862	6.5e-09
BSU_05490	mhqO	putative dioxygenase	1.00543	0.000616505
BSU_10630	addA	ATP-dependent deoxyribonuclease (subunit A)	1.00455	3.92e-10
BSU_04090	pxpC	L-5-oxoprolinase (ATP-dependent) subunit C	1.00437	0.00242526
BSU_14930	ctaG	cytochrome aa(3) assembly factor	1.00413	1.33e-09
BSU_04360	mntH	proton-coupled manganese transporter	1.00348	6.4e-07
BSU_39200	yxzC	putative nucleic acid binding protein	1.00259	1.05e-06
BSU_10350	yhfS	acetyl-CoA C-acetyltransferase	0.999611	4.51e-06
BSU_33500	copA	copper transporter ATPase	0.998097	9.45e-09
BSU_17060	ymzD	putative integral inner membrane protein	-0.995535	4.76e-06
BSU_30460	ytrA	transcriptional regulator (GntR family, cell wall antibiotics)	-0.996994	8.15e-05
BSU_36400	flhO	flagellar basal-body accessory rod protein	-0.997961	3.16e-09
BSU_24450	efp	elongation factor P	-0.999975	1.52e-12
BSU_39320	yxiB	conserved protein of unknown function	-1.00054	1.52e-08
BSU_06300	cotA	outer spore coat copper-dependent promiscuous laccase	-1.00177	1.14e-06
BSU_11910	yjcM	conserved hypothetical protein; phage island	-1.00226	6.11e-09
BSU_11090	yitR	conserved protein of unknown function	-1.00305	3.51e-06
BSU_10460	yhjC	putative exported protein	-1.00752	0.0221073
BSU_30450	ytrB	ABC transporter (ATP-binding protein) involved in resistance to cell wall inhibitors	-1.00785	1.59e-07
BSU_16390	flhA	component of the flagellar export machinery	-1.00795	3.74e-08
BSU_25760	sigK		-1.00867	0.000958421
BSU_27610	apt	adenine phosphoribosyltransferase	-1.01065	3.22e-11
BSU_04536	fbpA	regulator of iron homeostasis	-1.01369	5.66e-09
BSU_20670	yoqD	putative DNA-binding protein anti-repressor; phage SPbeta	-1.01598	0.00535039
BSU_08120	yfjF	putative membrane protein	-1.01653	0.000863866
BSU_14080	ykuH	conserved protein of unknown function	-1.0174	2.11e-07
BSU_06073	ydzW/1		-1.0175	2.95e-07
BSU_37030	racA	chromosome-pole-anchoring protein RacA	-1.01911	4.66e-08
BSU_10440	yhjA	conserved hypothetical protein	-1.02014	1.18e-12
BSU_35400	flgL	flagellar hook-filament junction protein	-1.02241	1.18e-11
BSU_19060	yobR	putative acetyltransferase	-1.02243	4.33e-10
BSU_04030	ycsD	putative hydroxyacyl-(acyl carrier protein) dehydratase	-1.0238	4.42e-08
BSU_36570	ywnG	putative integral inner membrane protein	-1.02381	4.06e-07
BSU_35330	fliS	flagellar assembly protein FliS	-1.02453	5.76e-08
BSU_06750	yefC	putative resolvase; HGT island	-1.02505	0.00396063
BSU_35460	comFB	regulator of competence, pole located	-1.02543	0.000174292
BSU_18460	gltC	transcriptional regulator (LysR family) (GltC-glutamate)	-1.02557	6.61e-11
BSU_23310	sipS	type I signal peptidase	-1.02599	1.01e-12
BSU_16040	rplS	ribosomal protein L19	-1.02674	5.72e-10
BSU_02780	ycdA	lipoprotein involved in swarming behaviour	-1.02738	5.74e-08
BSU_17660	yncF	deoxyuridine 5\'-triphosphate pyrophosphatase (phage origin)	-1.02789	9.45e-09
BSU_19100	yobV	putative transcriptional regulator	-1.02809	2.9e-08
BSU_12040	yjdG	putative acetyltransferase	-1.02925	8.41e-11
BSU_32130	guaC	GMP reductase (NADP-dependent)	-1.0295	1.47e-06
BSU_00450	sspF	small acid-soluble spore protein (alpha/beta-type SASP)	-1.02987	3.72e-05
BSU_22050	bpsA	promiscuous alkylpyrone synthase BpsA (polyketide synthesis)	-1.03007	4.41e-07
BSU_28940	serB	promiscuous phosphatase	-1.03036	1.04e-11
BSU_28500	trxA	thioredoxin	-1.03094	1.21e-12
BSU_08110	sspH	small acid-soluble spore protein	-1.03223	0.00629942
BSU_24790	yqgX	putative metal-binding hydrolase	-1.03364	3.3e-11
BSU_13280	ykoJ	putative exported protein	-1.03455	7.3e-07
BSU_25340	phoH	phosphate starvation-induced protein	-1.03733	1.51e-13
BSU_29850	ytoQ	putative enzyme with sugar binding fold	-1.03872	7.51e-09
BSU_14020	kre	regulator of transcription factor ComK function via modulation of mRNA stability	-1.03917	1.06e-09
BSU_22000	sspL	small acid-soluble spore protein	-1.04029	0.0139798
BSU_25100	zur	transcriptional regulator (Z	-1.04198	4.24e-10
BSU_28840	ysdA	putative membrane component	-1.0428	1.52e-08
BSU_38380	ywbB	conserved protein of unknown function	-1.04416	2.49e-08
BSU_21320	yomL	conserved exported protein of unknown function; phage SPbeta	-1.04478	7.16e-09
BSU_02700	lip	secreted alkaliphilic lipase	-1.04584	1.89e-09
BSU_04130	yczJ	conserved protein of unknown function	-1.04648	6.34e-07
BSU_40260	yycQ	conserved membrane protein	-1.04905	2.58e-05
BSU_26720	azlB	transcriptional repressor of the azlBCD operon	-1.05021	5.47e-06
BSU_21550	yokL	putative N-acetyltransferase; phage SPbeta	-1.05117	1.91e-08
BSU_25950	yqcC	conserved phage protein of unknown function; skin element	-1.05523	0.021306
BSU_36550	spoIIQ	forespore protein required for alternative engulfment	-1.05611	0.00302523
BSU_17610	xylB	xylulose kinase	-1.05668	2.07e-07
BSU_40790	yyaO	conserved hypothetical protein	-1.05687	0.000552555
BSU_17270	pghC	gamma-polyglutamate hydrolase (phage origin)	-1.0569	0.000417238
BSU_37060	tdk	thymidine kinase	-1.05738	5.01e-09
BSU_09965	yhaJ	putative membrane enzyme	-1.05778	0.000169538
BSU_16410	flhG	ATPase affecting flagellar basal body localisation and number	-1.05799	5.12e-08
BSU_19290	yozO	conserved hypothetical phage protein	-1.05903	7.31e-09
BSU_08900	yhzB	conserved hypothetical protein	-1.05981	2.48e-09
BSU_25720	yqeD	conserved membrane protein of unknown function	-1.06051	0.000276747
BSU_30410	ytrF	metabolite permease involved in resistance to cell wall inhibitors	-1.06176	1.31e-07
BSU_04940	conE	ICEBs1 mobile element: VirB4-like ATPase	-1.06216	0.000244689
BSU_21620	yokE	conserved protein of unknown function; phage SPbeta	-1.06361	6.19e-05
BSU_09760	yheE	conserved hypothetical protein (sporulation / germination island)	-1.06591	6.44e-05
BSU_27130	rsiV	anti-sigma(V) factor	-1.06731	0.00842053
BSU_17860	yneA	cell division inhibitor	-1.06898	0.00618819
BSU_05700	ydhC	putative transcriptional regulator (GntR family)	-1.07017	3.21e-09
BSU_35370	csrA	carbon storage regulator	-1.0704	0.000654759
BSU_07340	mtrA	methylthioribose permease	-1.0711	4.97e-07
BSU_09889	yhzD	conserved hypothetical protein	-1.07323	0.000226226
BSU_09050	yhcE	putative integral inner membrane orphan protein	-1.07416	8.47e-09
BSU_18669	yozS	putative permease, phage-related; defective prophage 6	-1.07455	7.37e-06
BSU_05630	bstG	nuclease inhibitor	-1.07463	1.43e-07
BSU_40170	yydG	AdoMet radical amino acid epimerase modifying factor LiaD	-1.07665	7.82e-08
BSU_00990	rpmGB	ribosomal protein L33	-1.07681	1.26e-07
BSU_40760	yyaP	putative oxidoreductase	-1.07834	2.9e-08
BSU_34640	yvdD	putative enzyme	-1.07927	4.75e-10
BSU_18010	yneN	putative membrane-bound proteins with a thioredoxin-like domain	-1.07931	5.78e-08
BSU_17550	ynaG	conserved hypothetical protein; defective phage region	-1.07942	0.000175333
BSU_33060	gerAB	component of the germination receptor GerA; putative transporter	-1.08046	2.09e-06
BSU_00080	yaaC	conserved protein of unknown function	-1.08063	1.36e-06
BSU_40560	yybP	putative manganese-binding lipoprotein	-1.08118	0.000635658
BSU_04039	yczO	conserved protein of unknown function	-1.08172	1.14e-07
BSU_10560	ntdR	transcriptional regulator of the ntd operon (NtdR-NTD) (recent HGT island)	-1.08193	2.35e-10
BSU_28460	yslB	conserved protein of unknown function	-1.08282	2.11e-12
BSU_36340	ywpE	putative sortase	-1.08422	0.0301132
BSU_35480	degV	fatty acid kinase fatty acid binding subunit A	-1.08508	1.52e-10
BSU_36250	ptkA	maintenance protein tyrosine kinase involved in biofilm formation	-1.08563	2.51e-09
BSU_35690	ggaA		-1.08591	5.92e-09
BSU_17290	ebrB	small toxic metabolite efflux transporter subunit	-1.09235	0.012202
BSU_03770	rapC	response regulator aspartate phosphatase	-1.09313	7.29e-11
BSU_10550	ntdA	biosynthesis of neotrehalosadiamine (3,3\'-diamino-3,3\'-dideoxy-alpha,beta-trehalose);3-oxo-glucose-6-phosphate:glutamate aminotransferase; kanosamine aminotransferase (recent HGT island)	-1.09322	5.7e-10
BSU_03290	nasE	assimilatory nitrite reductase subunit	-1.09389	1.1e-12
BSU_35420	yvyG	factor required for flagellar based motility	-1.0944	1.89e-11
BSU_05150	ydeC	putative transcriptional regulator (AraC/XylS family)	-1.09682	1.59e-06
BSU_24370	spoIIIAG	stage III sporulation engulfment assembly protein	-1.09822	0.023931
BSU_04120	yczI	conserved protein of unknown function	-1.09835	5.92e-09
BSU_26810	yrpC	glutamate racemase	-1.1049	1.65e-09
BSU_23190	dacB	D-alanyl-D-alanine carboxypeptidase (penicillin-binding protein 5*) (required for spore cortex)	-1.10569	0.0057707
BSU_32470	pucE	xanthine dehydrogenase, iron-sulfur subunit	-1.11093	5.51e-13
BSU_23740	yqjU	hypothetical protein BSU_23740	-1.11184	1.48e-05
BSU_20910	yopF	conserved protein of unknown function; phage SPbeta	-1.11312	0.000101687
BSU_37350	sboA	subtilosin A	-1.11317	5.49e-13
BSU_17850	lexA	transcriptional repressor of the SOS regulon	-1.11505	1.39e-13
BSU_39800	yxcD	conserved protein of unknown function	-1.11561	9.31e-07
BSU_25870	yqcF	antitoxin factor of ribonuclease toxin RttG; skin element	-1.11693	1.13e-10
BSU_14830	ylaM	L-glutamine amidohydrolase; glutaminase	-1.11713	1.64e-08
BSU_36360	mscL	large conductance mechanosensitive channel protein	-1.11789	4.64e-09
BSU_34830	yvzA	conserved protein of unknown function	-1.1187	4.09e-10
BSU_21598	yoyK/1		-1.11909	1.43e-05
BSU_18490	rtp	replication terminator protein	-1.11959	1.7e-07
BSU_35440	yvyF	putative transcriptional regulator of flagella formation	-1.12076	6.36e-11
BSU_32430	pucJ	uric acid permease	-1.1212	8.49e-07
BSU_13150	ohrR	transcriptional regulator sensing organic peroxides	-1.12141	1.97e-08
BSU_11630	prpE	phosphorylated protein phosphatase E and diadenosine-polyphosphate hydrolase	-1.12244	0.000119784
BSU_15400	ylmG	factor involved in shape determination, distribution of nucleoids and osmotic tolerance	-1.12251	2.2e-09
BSU_14950	ylbB	putative enzyme	-1.12337	6.59e-09
BSU_21100	yonG	conserved protein of unknown function; phage SPbeta	-1.12361	0.0472018
BSU_23990	brxB	bacilliredoxin B (de-bacillithiolation)	-1.12382	8.48e-14
BSU_06820	yeeG	putative phage receptor protein	-1.12558	0.000196497
BSU_35319	smiA	conserved protein of unknown function	-1.13163	8.2e-07
BSU_36020	alsR	transcriptional regulator controlling alsSD, ictEP expression (LysR family)	-1.13164	1.59e-11
BSU_18980	yobJ	conserved protein of unknown function; putative defective prophage 6	-1.13313	4.43e-07
BSU_21480	sunA	sublancin 168 lantibiotic antimicrobial precursor peptide; SPBeta prophage	-1.13319	3.9e-11
BSU_33690	yvaQ	putative methyl-accepting transducer	-1.1342	1.93e-10
BSU_36520	nrgB	nitrogen-regulated PII-like regulator protein	-1.13699	7.42e-12
BSU_05130	ydeB	transcriptional regulator for repair and outgrowth of heat damaged spores	-1.13771	3.56e-07
BSU_07350	yfmT	vanillin dehydrogenase	-1.13897	3.32e-12
BSU_09950	prsA	molecular chaperone lipoprotein	-1.13956	3.12e-13
BSU_12840	pit	putative low-affinity inorganic phosphate transporter	-1.14123	1.67e-12
BSU_31140	yubC	cysteine dioxygenase	-1.14129	0.000867991
BSU_31130	yubD	putative efflux transporter	-1.14272	9.3e-06
BSU_14072	ykzU	conserved hypothetical protein	-1.14356	1.23e-06
BSU_34800	cwlO	secreted cell wall DL-endopeptidase	-1.14396	2.6e-15
BSU_05250	ydeM	putative dehydratase	-1.14562	1.87e-09
BSU_26900	yraL	conserved protein of unknown function	-1.14565	4.27e-10
BSU_21300	yomM	putative integrase; phage SPbeta	-1.14657	0.000106231
BSU_25060	yqfZ	factor involved in motility	-1.14684	0.0275823
BSU_23880	mifM	regulator of OxaAB translation	-1.14773	1.1e-12
BSU_32400	yunG	conserved protein of unknown function	-1.14794	0.000310997
BSU_27380	yrzB	putative nucleic acid binding protein	-1.14931	3.49e-13
BSU_18060	yneR	conserved hypothetical protein	-1.14992	3.99e-09
BSU_10030	hit	promiscuous Hit-family phosphohydrolase, adenosine phosphoramidase	-1.15115	2.19e-13
BSU_10780	yisN	conserved hypothetical protein	-1.15289	0.00385609
BSU_14780	ylaH	conserved membrane protein of unkown function	-1.1544	1.12e-09
BSU_24950	pstBB	phosphate ABC transporter (ATP-binding protein)	-1.15548	1.1e-06
BSU_18979	yoyA		-1.15661	0.00678533
BSU_20790	yopR	putative DNA breaking-rejoining enzyme; phage SPbeta	-1.16037	3.74e-11
BSU_22020	ypbS	spore associated protein	-1.16044	1.09e-12
BSU_14640	yktA	conserved protein of unknown function	-1.16692	1.07e-12
BSU_19210	yocH	exported cell wall lytic enzyme	-1.16782	4.43e-11
BSU_13340	ykoM	putative transcriptional regulator (MarR family)	-1.1717	3.64e-16
BSU_19640	yodL	shape determination factor	-1.17193	4.18e-10
BSU_03440	tlpC	methyl-accepting chemotaxis protein (plant colonization)	-1.17226	4.29e-10
BSU_06034	ydzT/2		-1.17285	0.000523379
BSU_08530	yfhH	conserved hypothetical protein	-1.17312	4.69e-12
BSU_16400	flhF	GTPase involved in the export of flagella and number regulation	-1.17319	2.58e-09
BSU_31390	yugI	putative RNA degradation protein; putative phosphorylase or nucleotidyl transferase; general stress protein	-1.17482	5.06e-16
BSU_12110	yjfA	conserved hypothetical protein	-1.17547	0.000362021
BSU_18710	yozF	putative lipoprotein	-1.17566	0.00330887
BSU_08040	yfjM	conserved hypothetical protein	-1.17849	1.49e-11
BSU_16080	ylqH	putative flagellar biosynthesis protein	-1.1799	0.000463894
BSU_22019	ypzF	hypothetical protein BSU_22019	-1.18129	1.85e-12
BSU_23530	spoIIM	autolysin component for dissolution of the septal cell wall (stage II sporulation)	-1.1817	0.0147357
BSU_40200	yydD	putative DNA wielding protein	-1.18206	8.46e-09
BSU_14030	ykuC	putative transporter	-1.18301	5.1e-09
BSU_26840	sigZ	RNA polymerase ECF(extracytoplasmic function)-type sigma factor (sigma-Z)	-1.18433	2.03e-06
BSU_07220	yetL	transcriptional regulator (FlvL-flavonoids)	-1.18638	2.51e-05
BSU_26060	yqbM	putative tail tube protein; skin element	-1.18974	0.000303678
BSU_17280	ymaD	putative peroxiredoxin-related protein	-1.19199	5.59e-08
BSU_21610	yokF	calcium-dependent DNA nuclease, lipoprotein; phage SPbeta	-1.19476	1.21e-09
BSU_20870	yopJ	conserved protein of unknown function; phage SPbeta	-1.1979	1.15e-10
BSU_31710	comQ	isoprenyl transferase (pre-ComX modification)	-1.19859	1.72e-15
BSU_20470	yoqY	hypothetical protein; phage SPbeta	-1.20053	1.18e-05
BSU_00330	yabA	subunit of the DNA replication complex	-1.20137	1.87e-15
BSU_27210	yrhF	conserved protein of unknown function	-1.20245	8.72e-11
BSU_40150	yydI	ABC transporter for regulatory peptide LiaD* (ATP-binding protein)	-1.20314	9.99e-11
BSU_04960	conG	ICEBs1 mobile element: VirB6 subunit of the conjugation machinery	-1.20318	0.00562704
BSU_29510	ytfI	conserved sporulation-related protein	-1.20426	0.00227589
BSU_31460	kapB	factor required for KinB signal transduction and activation of the phosphorelay to sporulation	-1.20491	2.77e-11
BSU_05760	ydhH	conserved hypothetical protein	-1.20784	2.24e-09
BSU_31230	tlpB	methyl-accepting chemotaxis protein	-1.20997	1.35e-08
BSU_24540	yqhL	putative sulfur transferase	-1.21085	8.72e-11
BSU_18870	yozI	conserved hypothetical protein; putative defective prophage 6	-1.21279	4.92e-08
BSU_36540	ywnJ	putative integral inner membrane protein	-1.21536	0.00032386
BSU_26580	bltR	transcriptional regulator (polyamine metabolism)	-1.21827	1.36e-05
BSU_22260	yppF	putative sporulation protein	-1.22047	3.35e-11
BSU_14800	ylaJ	putative germination lipoprotein	-1.22618	7.83e-07
BSU_12470	yjqA	phage PBSX; conserved hypothetical protein	-1.22672	1.21e-11
BSU_27700	yrbF	component of the preprotein translocase	-1.23067	2.53e-14
BSU_18850	yobD	transcriptional regulator (phage-related, Xre family); putative defective prophage 6	-1.23547	5.64e-08
BSU_18110	ynfC		-1.23614	5.86e-17
BSU_24110	yqzF	conserved protein of unknown function	-1.24046	3.2e-12
BSU_20020	yosS	SPbeta phage deoxyuridine 5\'-triphosphate nucleotidohydrolase	-1.24227	0.00859404
BSU_26620	yrdR	putative efflux transporter	-1.24233	0.00379294
BSU_11290	yjaV	putative NAD(P) binding enzyme	-1.24249	0.000193941
BSU_09120	dgcK	diguanylate cyclase	-1.24399	7.3e-10
BSU_18780	yoaW	biofilm forming exported protein	-1.25027	1.12e-09
BSU_21720	ypmT	conserved hypothetical protein	-1.25175	3.05e-08
BSU_05770	ydhI	putative acetyltransferase	-1.25175	6.3e-09
BSU_38850	yxkC	conserved protein of unknown function	-1.25317	6.42e-15
BSU_35530	tagO	UDP-N-acetylglucosamine:undecaprenyl-P N-acetylglucosaminyl-1-P transferase	-1.25655	2.87e-19
BSU_23240	ribT	putative riboflavin synthesis-related N-acetyltransferase	-1.25769	3.03e-20
BSU_02690	ansZ	L-asparaginase 2 (putative lipoprotein)	-1.25882	3.24e-18
BSU_31700	comX	competence pheromone precursor (pheromone peptide aa 46->55, geranyl-modified)	-1.25914	9.5e-09
BSU_16720	ymxH	PRC barrel protein involved in sporulation	-1.25969	0.00172086
BSU_32060	yuiD	putative integral inner membrane protein	-1.26678	1.11e-10
BSU_38320	ywbH	metabolic regulator of murein hydrolases	-1.26811	0.00014807
BSU_11310	comZ	putative late competence gene	-1.27052	1.28e-14
BSU_40310	phrG	secreted regulator of the activity of phosphatase RapG	-1.27174	3.66e-12
BSU_27100	yrhP	putative amino acid exporter	-1.27246	2.07e-08
BSU_12510	xre	phage PBSX transcriptional regulator	-1.27274	8.53e-12
BSU_08640	yfhS	conserved protein related to sporulation	-1.27432	6.3e-05
BSU_07150	hmoA	heme-degrading monooxygenase	-1.27553	6.14e-17
BSU_35320	fliT	flagellar assembly protein FliT involved in control of flagella expression	-1.27771	1.95e-14
BSU_16250	fliJ	flagellar synthesis rod subunit of export ATPase	-1.27894	6.79e-13
BSU_15690	yloH	omega subunit of RNA polymerase	-1.28111	4.08e-16
BSU_22820	yphE	conserved protein of unknown function	-1.28232	3.34e-09
BSU_21130	yonD	conserved protein of unknown function; phage SPbeta	-1.28341	1.52e-07
BSU_18040	yneP	acyl-CoA thioesterase	-1.28609	1.06e-06
BSU_31510	yufK	putative integral membrane protein	-1.28631	3.83e-11
BSU_11410	yjbA	putative sporulation nucleic acid binding protein	-1.28667	1.73e-15
BSU_40574	yyzJ		-1.2905	0.000393182
BSU_20590	yoqL	putative endonuclease; phage SPbeta	-1.29149	0.000138559
BSU_21370	yomG	putative DNA wielding protein; SPbeta phage	-1.29185	7.11e-09
BSU_16330	cheY	regulator of chemotaxis and motility	-1.29222	2.14e-12
BSU_16810	ymfC	putative transcriptional regulator (GntR family, possibly involved in biofilm formation)	-1.29247	7.82e-18
BSU_31890	yukC	ESX secretion system YukC protein	-1.29303	1.55e-16
BSU_16340	fliZ	flagellar regulatory protein	-1.29339	7.85e-11
BSU_35630	lytB	modifier of major autolysin amidase LytC	-1.29422	1.66e-13
BSU_04359	ydzK	putative membrane protein	-1.29791	4.63e-11
BSU_08170	yfjA	conserved hypothetical protein	-1.29921	1.14e-06
BSU_31900	yukD	ESX secretion system YukD protein	-1.30036	1.61e-10
BSU_40570	yybO	putative permease	-1.30087	9.81e-12
BSU_05380	ydfE	putative flavoprotein	-1.30193	5.82e-10
BSU_39280	yxxE	conserved protein of unknown function	-1.30365	1.38e-11
BSU_06580	yerC	transcriptional repressor-histidine operons	-1.3055	3.88e-20
BSU_24360	spoIIIAH	stage III sporulation ratchet engulfment protein	-1.30893	0.00410217
BSU_18590	yoaG	putative phage-related membrane protein	-1.30973	1.83e-09
BSU_21530	yolB	conserved protein of unknown function; phage SPbeta	-1.3103	2.37e-13
BSU_18680	yoaO	conserved protein of unknown function	-1.31172	2.22e-08
BSU_06790	yeeD	conserved hypothetical protein; HGT island	-1.3144	5.84e-05
BSU_30670	luxS	S-ribosylhomocysteine lyase	-1.31667	1.01e-08
BSU_28610	zapA	regulator of cell division	-1.3169	1.1e-13
BSU_40980	yyaB	putative antibiotic immunity protein	-1.32257	4.33e-12
BSU_04550	ydbP	putative thioredoxin or thiol-disulfide isomerase	-1.32404	1.75e-16
BSU_14010	cheV	coupling protein and response regulator for CheA activity in response to attractants (chemotaxis)	-1.32481	5.13e-16
BSU_38400	epr	extracellular serine protease	-1.32598	1.91e-16
BSU_09800	yheA	conserved hypothetical protein	-1.32641	7.92e-20
BSU_31070	gbsR	transcriptional repressor for gbsAB	-1.32873	6.07e-13
BSU_07460	yfmI	putative efflux transporter	-1.33291	2.38e-13
BSU_15340	ylmA	putative ABC transporter (ATP-binding protein)	-1.33441	6.74e-12
BSU_23090	rsiX	negative regulator of sigma(X) activity	-1.34262	2.08e-16
BSU_09958	sscA	spore assembly and germination protein	-1.34285	0.00396957
BSU_23328	ypzJ	conserved hypothetical protein	-1.34346	0.000105285
BSU_03080	ycgE	putative transcriptional regulator	-1.34953	1.61e-10
BSU_16980	spoVS	regulator required for dehydratation of the spore core and assembly of the coat (stage V sporulation)	-1.34992	4.2e-21
BSU_05070	yddQ	putative hydrolase	-1.35083	5.72e-09
BSU_14540	rpoY	omega 1 subunit of RNA polymerase	-1.35271	1.91e-16
BSU_22869	ypzI	putative sporulation-related protein	-1.35536	0.000358978
BSU_17360	ymzA	conserved hypothetical protein	-1.35557	1.06e-11
BSU_29249	ytzJ	putative sporulation-related conserved protein	-1.35659	1.08e-17
BSU_32990	mrgA	metalloregulation DNA-binding stress protein	-1.35663	1.29e-08
BSU_21540	yolA	conserved exported protein of unknown function; SPbeta phage	-1.35753	2.27e-18
BSU_34070	yvfT	two-component sensor histidine kinase	-1.3589	1.73e-16
BSU_33680	catR	transcriptional regulator of catechol dioxygenase	-1.36847	1.59e-17
BSU_12720	xkdS	phage PBSX; conserved hypothetical protein	-1.36955	0.00708826
BSU_03560	ycxD	putative PLP-dependent transcriptional regulator	-1.37023	2.27e-11
BSU_21640	yokC	conserved hypothetical protein; phage SPbeta	-1.37064	2.28e-11
BSU_03150	aroK	shikimate kinase	-1.37097	7.64e-15
BSU_05400	ydfG	conserved hypothetical protein	-1.37239	4.8e-18
BSU_18910	rapK	response regulator aspartate phosphatase	-1.37327	7.18e-16
BSU_32790	yusG	conserved protein of unknown function	-1.37412	6.52e-20
BSU_05080	yddR	putative metal-dependent hydrolase	-1.37434	4.05e-09
BSU_19190	desK	two-component thermosensor histidine kinase	-1.37747	4.66e-08
BSU_17740	ynzB	conserved protein involved in spore germination	-1.37825	1.14e-05
BSU_20010	yosT	putative transcription modulator; phage SPbeta	-1.37873	1.19e-08
BSU_27740	ruvA	Holliday junction DNA helicase	-1.38003	2.58e-13
BSU_12450	yjpA	putative enzyme	-1.38005	1.26e-12
BSU_05350	ydfB	putative acetyltransferase	-1.38173	7.56e-14
BSU_12700	xkdQ	phage PBSX; conserved hypothetical protein	-1.38225	3.53e-06
BSU_18720	yoaR	putative factor for cell wall maintenance or synthesis	-1.38284	7.38e-07
BSU_15820	rpmB	ribosomal protein L28	-1.38589	2.04e-23
BSU_34480	yvdT	putative transcriptional regulator (TetR/AcrR family)	-1.38713	1.06e-12
BSU_14990	ylbF	subunit of a sporulation, competence and biofilm formation regulatory complex controlling RNase Y (RicAFT complex / FAD / two	-1.38887	1.79e-19
BSU_20380	yorH	conserved hypothetical protein; phage SPbeta	-1.38941	0.00174007
BSU_08360	yfiQ	acetyl-glucosamine metabolite exporter component involved in biofilm formation	-1.3922	2.03e-07
BSU_13820	ykvT	cell wall hydrolase related to spore cortex-lytic enzymes	-1.39338	4.71e-05
BSU_28910	pftA	pyruvate uptake system subunit A	-1.39388	0.0248797
BSU_19200	desR	two-component response regulator	-1.39871	6.28e-08
BSU_35680	ggaB	poly(glucosyl N-acetylgalactosamine 1-phosphate) glucosyltransferase	-1.39885	3.51e-18
BSU_10380	hemAT	heme-based dioxygen sensor	-1.40012	2.15e-17
BSU_04510	ydbL	putative glyco-prenyl flippase subunit	-1.40063	3.87e-18
BSU_13800	ykvR	conserved hypothetical protein (HGT island)	-1.40552	6.65e-06
BSU_11920	yjcN	conserved hypothetical protein; phage island	-1.40952	1.06e-16
BSU_16420	cheB	methyl-accepting chemotaxis proteins (MCP)-glutamate methylesterase	-1.41251	9.68e-13
BSU_05460	ydfL	putative transcriptional regulator of efflux transporter	-1.41563	4.94e-11
BSU_29630	refZ	regulator of FtsZ defining the chromosome region captured in the forespore	-1.41566	2.32e-16
BSU_15450	lspA	signal peptidase II	-1.41597	3.24e-18
BSU_33840	opcR	negative transcriptional regulator of choline uptake systems	-1.41673	1.09e-17
BSU_05110	ydeA	glyoxalase III homolog, deglycase	-1.41758	4.49e-13
BSU_35220	minJ	topological determinant of cell division	-1.41769	2.32e-18
BSU_18610	yoaH	putative methyl-accepting chemotaxis protein	-1.41927	3.49e-16
BSU_13970	ykwD	conserved hypothetical protein	-1.42041	1.08e-14
BSU_03400	yckD	putative exported protein	-1.42101	0.0046508
BSU_08250	yfiF	putative transcriptional regulator (AraC/XylS family; cupin family)	-1.42361	1.65e-06
BSU_19120	czrA	transcriptional regulator (multiple metal-sensing ArsR-SmtB transcriptional repressor favouring Zn2+)	-1.4237	3.02e-16
BSU_26940	yraH	putative lyase	-1.42479	2.73e-11
BSU_05140	ydzE	putative permease	-1.42563	1.77e-05
BSU_10800	bstH	conserved hypothetical protein (sporulation related)	-1.42718	1.88e-11
BSU_32420	pucR	transcriptional regulator of the purine degradation operon	-1.42784	1.88e-16
BSU_40800	yyaN	putative transcriptional regulator (MerR family)	-1.42828	0.00487694
BSU_26200	yqaS	putative phage-related terminase small subunit; skin element	-1.42887	2.11e-06
BSU_02250	ybfJ	putative lipoprotein	-1.4292	1.23e-19
BSU_20410	yorE	conserved protein of unknown function; phage SPbeta	-1.4292	3.25e-05
BSU_06270	ydjO	conserved hypothetical protein	-1.43011	2.51e-12
BSU_20970	yonX	conserved protein of unknown function; phage SPbeta	-1.43116	6.67e-06
BSU_32620	yurQ	putative excinuclease	-1.43123	9.35e-18
BSU_12680	xkdO	phage PBSX; putative tape measure protein	-1.43156	2.59e-10
BSU_18730	yoaS	putative toxin of a toxin / antitoxin system	-1.43506	0.000123104
BSU_13420	dgcW	diguanylate cyclase	-1.44281	1.31e-15
BSU_38230	ywcB	subunit of acetate transporter as a volatile signal for biofilm formation	-1.44353	2.04e-05
BSU_30700	rpmEB	ribosomal protein L31	-1.44376	1.57e-22
BSU_12730	xkdT	phage PBSX; putative base plate assembly protein	-1.44391	1.57e-05
BSU_34020	yvbX	putative epimerase modification of peptidoglycan	-1.44483	8.41e-17
BSU_01000	secE	preprotein translocase subunit	-1.44653	9.95e-18
BSU_36680	ywmF	putative integral membrane protein	-1.44711	0.000190408
BSU_18750	yoaT	putative integral inner membrane protein	-1.44939	2.89e-10
BSU_11320	yjzB	spore coat protein	-1.45265	3.75e-06
BSU_39870	yxbD	putative N-acetyltransferase	-1.45352	1.18e-13
BSU_22570	ypiF	conserved protein of unknown function	-1.4558	1.91e-16
BSU_15080	rpmF	ribosomal protein L32	-1.45906	1.63e-22
BSU_06550	yecA	putative amino acid exporter	-1.45936	4.8e-09
BSU_03920	glcU	glucose uptake protein	-1.46092	0.00355223
BSU_06740	yefB	putative site-specific recombinase / invertase; HGT island	-1.46278	3.11e-07
BSU_39990	qdoR	transcriptional regulator of qdoI	-1.46687	6.39e-14
BSU_20490	yoqW	putative stress-associated peptidase; putative general secretion pathway protein; phage SPbeta	-1.46722	1.75e-11
BSU_19090	yobU	putative effector of transcriptional regulator	-1.46784	4.22e-13
BSU_37540	ywhB	2-hydroxymuconate tautomerase (promiscuous)	-1.47406	4.04e-17
BSU_12660	xkdM	phage PBSX; conserved hypothetical protein	-1.47527	2.35e-05
BSU_31240	mcpA	methyl-accepting chemotaxis protein	-1.48185	1.35e-16
BSU_11040	yitM	conserved hypothetical protein	-1.48278	1.12e-16
BSU_31170	iolU	scyllo-inositol dehydrogenase (NADP+-dependent); biofilm formation	-1.49826	4.07e-20
BSU_25550	rpsT	ribosomal protein S20 (BS20)	-1.49862	2.33e-25
BSU_30310	ytwF	putative sulfur transferase	-1.49942	4.87e-24
BSU_33222	rsoA	regulator of sigma-O	-1.50043	3.12e-16
BSU_20580	yoqM	putative membrane bound or exported protein; phage SPbeta	-1.50398	3.11e-18
BSU_23590	ansR	transcriptional regulator of ansAB (Xre family)	-1.50451	7.11e-16
BSU_12460	xlyB	phage PBSX; N-acetylmuramoyl-L-alanine amidase	-1.50548	1.53e-07
BSU_10470	yhjD	conserved hypothetical protein	-1.50564	0.00456498
BSU_13680	motB	motility protein B; MotB component of the H+-coupled stator flagellum complex	-1.50938	9.3e-22
BSU_22280	yppD	putative sporulation protein	-1.51012	1.54e-06
BSU_07610	citM	transporter of divalent metal ions/citrate complexes	-1.51254	6.12e-11
BSU_12370	exuR	transcriptional regulator (LacI family)	-1.51332	5.73e-16
BSU_32469	yuzJ	putative type I toxin	-1.51688	0.000240634
BSU_36669	ywzF		-1.51887	4.85e-17
BSU_33510	copZ	copper insertion chaperone and transporter component	-1.51996	3.09e-20
BSU_05290	ydeP	putative transcriptional regulator	-1.52196	4.3e-10
BSU_17960	yneK	factor interacting with DynA	-1.52676	6.12e-18
BSU_23650	yqkC	conserved protein of unknown function	-1.53233	5.46e-17
BSU_19760	cgeD	putative glycosyltransferase involved in maturation of the outermost layer of the spore	-1.53274	2.65e-08
BSU_08670	ygaB	conserved hypothetical protein	-1.53373	5.29e-17
BSU_12640	xkdJ	phage PBSX; conserved hypothetical protein	-1.53912	1.27e-06
BSU_04870	nicK	ICEBs1 mobile element: DNA relaxase	-1.54	0.0014714
BSU_14650	yktB	conserved protein of unknown function	-1.54036	1.68e-26
BSU_02040	ybdN	putative phage protein; prophage region 1	-1.54109	8.72e-15
BSU_13670	mhqR	transcriptional regulator (MarR family)	-1.54167	5.99e-24
BSU_12650	xkdK	phage PBSX; conserved hypothetical protein	-1.54313	5.42e-09
BSU_38610	yxzF	conserved protein of unknown function	-1.54515	1.76e-22
BSU_35340	fliD	flagellar hook-associated capping protein 2 (HAP2)	-1.54587	1.44e-25
BSU_04390	ydbA	conserved protein of unknown function	-1.54588	4.51e-19
BSU_31260	mcpB	methyl-accepting chemotaxis protein	-1.54831	8.19e-17
BSU_03540	ycxB	hypothetical protein BSU_03540	-1.54866	2.03e-14
BSU_27660	comN	post-transcriptional regulator	-1.55069	4.07e-20
BSU_20999	yoyJ	conserved protein of unknown function (toxin/antitoxin island); phage SPbeta	-1.55428	3.21e-09
BSU_38499	ywzH	conserved hypothetical membrane protein	-1.55643	2.17e-14
BSU_40890	rpsR	ribosomal protein S18	-1.56694	3.61e-22
BSU_07160	yetH	putative lyase/dioxygenase	-1.56786	9.16e-16
BSU_08150	yfjC	conserved protein of unknown function	-1.56972	4.66e-11
BSU_20330	yorM	putative murein hydrolase; phage SPbeta	-1.57131	3.42e-06
BSU_11570	cwlQ	bifunctional muramidase and murein lytic transglycosylase	-1.57299	1.43e-22
BSU_33870	yvbI	conserved protein of unknown function	-1.57447	1.07e-19
BSU_34850	yvcA	putative lipoprotein	-1.57837	1.01e-18
BSU_18820	yobB	putative transcriptional regulator from bacteriophage; putative defective prophage 6	-1.5794	9.57e-12
BSU_05300	ydeQ	putative NAD(P)H oxidoreductase involved in regulating potassium efflux	-1.58004	3.6e-09
BSU_39340	hutP	transcriptional antiterminator	-1.58249	2.46e-18
BSU_10760	yisL	putative integral membrane protein	-1.58382	2.35e-19
BSU_12690	xkdP	phage PBSX; putative murein binding protein	-1.58555	6.99e-06
BSU_09520	sigM	RNA polymerase ECF (extracytoplasmic function)-type sigma factor (sigma(M))	-1.59176	2.01e-18
BSU_23540	resQ	conserved protein of unknown function	-1.59223	1.16e-05
BSU_32210	yuzD	putative sulfur oxido-reduction management enzyme	-1.59276	6.18e-19
BSU_38210	gtcA	putative cell wall glycosylation protein	-1.59436	4.73e-19
BSU_35620	lytC	N-acetylmuramoyl-L-alanine amidase (major autolysin)	-1.59632	1.01e-23
BSU_05529	ydzR	conserved hypothetical protein, sporulation-related	-1.59633	0.00265854
BSU_35490	degU	two-component response regulator	-1.6	6.33e-31
BSU_07660	yflJ	conserved hypothetical protein	-1.60004	7.07e-08
BSU_20440	yorB	conserved hypothetical protein; phage SPbeta	-1.60006	8.56e-16
BSU_17540	ynaF	conserved hypothetical protein; defective phage region	-1.6047	2.32e-09
BSU_29010	speD	S-adenosylmethionine decarboxylase	-1.6088	9.23e-25
BSU_02200	ybfG	putative pepdidoglycan binding protein	-1.61167	1.54e-22
BSU_13640	spo0E	negative regulatory phosphatase acting on Spo0A-P (sporulation)	-1.6122	1.66e-25
BSU_08930	cspR	tRNA (cytidine(34)-2\'-O)-methyltransferase	-1.61261	3.26e-23
BSU_21360	yomH	conserved protein of unknown function; phage SPbeta	-1.61263	2.77e-05
BSU_34729	yvzJ	putative lipoprotein	-1.61271	1.45e-13
BSU_19160	yocC	conserved protein of unknown function	-1.61292	1.12e-17
BSU_04910	conB	ICEBs1 mobile element: subunit of the conjugation machinery VirB8	-1.61328	0.000426669
BSU_37340	ywiB	putative RNA binding protein	-1.61664	1.29e-24
BSU_17710	tatAC	component of the twin-arginine pre-protein translocation pathway	-1.61737	2.05e-17
BSU_12671	xkdN	phage PBSX; conserved hypothetical protein	-1.61853	3.55e-06
BSU_19630	deoD	purine nucleoside phosphorylase	-1.62024	3.81e-18
BSU_27240	yrhC	conserved protein of unknown function	-1.62054	1.08e-14
BSU_40210	yydC	conserved hypothetical protein	-1.62099	1.65e-11
BSU_32930	yusU	conserved protein of unknown function	-1.62346	1.39e-18
BSU_14710	ylaA	conserved protein of unknown function	-1.62615	3.73e-10
BSU_20500	ligB	DNA ligase-like protein; bacteriophage SPbeta	-1.63607	2.66e-09
BSU_13690	motA	motility protein A; MotA component of the H+-coupled stator flagellum complex	-1.642	9.88e-24
BSU_20390	yorG	putative ATP/GTP binding protein; phage SPbeta	-1.64217	1.84e-06
BSU_02050	ybdO	putative phage protein; prophage region 1	-1.64628	1.75e-20
BSU_20400	yorF	conserved hypothetical protein; phage SPbeta	-1.64997	7.46e-09
BSU_19940	yotB	putative metallo-dependent hydrolase; phage SPbeta	-1.6511	7.66e-05
BSU_17560	ynaI	conserved hypothetical protein; defective phage region	-1.65426	8.11e-11
BSU_21210	yomV	conserved protein of unknown function; phage SPbeta	-1.65462	8.36e-05
BSU_21380	yomF	conserved hypothetical protein; phage SPbeta	-1.66239	0.000371731
BSU_17370	nrdI	co-factor of ribonucleotide diphosphate reductase	-1.66735	9.88e-17
BSU_22790	hbs	non-specific DNA-binding protein HBsu	-1.67011	7.6e-28
BSU_20730	yopX	conserved protein of unknown function; phage SPbeta	-1.68104	0.000368839
BSU_05050	lrpA	transcriptional regulator (Lrp/AsnC family)	-1.68158	1.04e-07
BSU_09420	lytE	cell wall dl-endopeptidase; phosphatase-associated protein (major autolysin)	-1.68403	2.81e-22
BSU_23520	fur	transcriptional regulator for iron transport and metabolism	-1.68465	6.01e-21
BSU_14550	ykrA	putative hydrolase	-1.68709	5.11e-21
BSU_12810	xlyA	phage PBSX; N-acetylmuramoyl-L-alanine amidase	-1.68983	1.24e-12
BSU_07735	yflB	conserved hypothetical protein	-1.69091	1.63e-19
BSU_39960	yxaI	putative integral membrane protein of unknown function	-1.69175	3.6e-22
BSU_40810	yyaM	putative efflux transporter	-1.69301	3.77e-09
BSU_17950	yneJ	putative integral inner membrane protein	-1.69491	1.94e-29
BSU_04990	yddJ	ICEBs1 mobile element: putative lipoprotein of unknown function	-1.69561	1.15e-20
BSU_38070	sacT	transcriptional antiterminator of sacAP expression	-1.69629	3.05e-13
BSU_28060	spoIIB	spatial and temporal regulator of the dissolution of septal peptidoglycan during engulfment (stage II sporulation)	-1.69951	2.27e-14
BSU_05040	yddN	putative alkanal monooxygenase	-1.70108	4.65e-14
BSU_03789	yczN	putative spore and germination protein	-1.70467	1.24e-05
BSU_26550	yrkD	putative metal-sensitive transcriptional regulator involved in sulfur metabolism	-1.70883	5.87e-16
BSU_12920	dppA	D-alanyl-aminopeptidase	-1.70951	1.14e-31
BSU_38220	ywcC	transcriptional regulator of slrA (biofilm formation)	-1.71013	4.78e-20
BSU_12749	xkzA	phage PBSX; conserved hypothetical protein	-1.71105	0.000104188
BSU_38030	ywdA	conserved protein of unknown function	-1.71285	1.26e-22
BSU_20060	nrdEB	SPbeta phage ribonucleoside reductase alpha (large) subunit	-1.71527	1.12e-15
BSU_25850	yqzI	hypothetical protein; skin element	-1.71684	1.79e-07
BSU_12600	xkdF	phage PBSX; conserved hypothetical protein	-1.71927	1.17e-12
BSU_06670	gatC	glutamyl-tRNA(Gln) amidotransferase (subunit C)	-1.7193	7.81e-27
BSU_15000	ylbG	conserved hypothetical protein	-1.72052	8.08e-25
BSU_06540	yezC	putative transcriptional regulator (Lrp/AsnC family)	-1.72115	9.25e-11
BSU_21080	yonI	conserved hypothetical protein; phage SPbeta	-1.72324	5.15e-13
BSU_40140	yydJ	permease for export of regulatory peptide LiaD*	-1.72879	2.08e-19
BSU_06120	ydjB	hypothetical protein; prophage region 3	-1.73311	6.63e-10
BSU_26380	yqaB	putative peptidase; skin element	-1.73408	3.03e-07
BSU_06811	yezG	conserved hypothetical protein; HGT island	-1.73571	2.92e-24
BSU_06800	yezA	hypothetical protein; HGT island	-1.73797	0.000102118
BSU_09370	lytF	gamma-D-glutamate-meso-diaminopimelate muropeptidase (major autolysin, vegetative)	-1.73825	5.21e-26
BSU_09220	yhcU	conserved protein of unknown function	-1.74171	2.58e-13
BSU_06020	groES	chaperonin small subunit	-1.74338	8.77e-30
BSU_40939	yyzM	putative nucleic acid binding protein	-1.74342	4.19e-17
BSU_35050	yvnA	putative transcriptional regulator	-1.74678	9.07e-15
BSU_03880	yczG	putative transcriptional regulator (ArsR family)	-1.7488	6.36e-33
BSU_40670	yybE	putative transcriptional regulator (LysR family)	-1.74986	2.81e-09
BSU_36610	ywnC	putative integral inner membrane protein	-1.75309	6.59e-21
BSU_35860	pgdS	gamma-DD-glutamyl hydrolase (PGA depolymerase)	-1.75369	8.64e-24
BSU_26630	yrdQ	transcriptional regulator (LysR family)	-1.75413	1.39e-19
BSU_12610	xkdG	phage PBSX; putative phage chromosome binding protein	-1.7554	3.24e-09
BSU_08560	yfhJ	conserved hypothetical protein	-1.75606	2.54e-21
BSU_04840	ydcO	ICEBs1 mobile element: conserved protein of unknown function	-1.75637	2.03e-10
BSU_21500	uvrX	lesion bypass phage DNA polymerase; phage SPbeta	-1.75641	4.42e-09
BSU_34650	yvdC	putative pyrophosphohydrolase	-1.75745	1.08e-26
BSU_29240	ytrI	protein involved in sporulation	-1.75776	0.00106451
BSU_34940	yvpB	putative hydratase	-1.76386	1.06e-14
BSU_11260	yjzC	conserved hypothetical protein	-1.76464	3.46e-13
BSU_18580	yoaF	conserved protein of unknown function	-1.76766	1.95e-15
BSU_37160	rpoE	RNA polymerase (delta subunit) and transcriptional repressor	-1.7678	1.94e-28
BSU_21310	yozP	hypothetical protein; phage SPbeta	-1.77399	3.46e-08
BSU_05010	rapI	ICEBs1 mobile element: response regulator aspartate phosphatase	-1.77481	1.61e-22
BSU_13950	mcpC	methyl-accepting chemotaxis protein	-1.77553	2.32e-33
BSU_35770	tagC	putative polyglycerol phosphate assembly and export protein (teichoic acid biosynthesis)	-1.77698	1.81e-20
BSU_00150	dgk	deoxyguanosine kinase	-1.77944	9.58e-27
BSU_05060	lrpB	transcriptional regulator (Lrp/AsnC family)	-1.78035	1.99e-12
BSU_17650	yncE	putative prophage protein	-1.78331	9.78e-16
BSU_35740	tagD	glycerol-3-phosphate cytidylyltransferase	-1.78486	4.31e-31
BSU_01910	skfA	sporulation killing factor A	-1.78725	9.56e-27
BSU_05000	yddK	ICEBs1 mobile element: conserved protein of unknown function	-1.7887	4.07e-24
BSU_21120	yonE	conserved protein of unknown function; phage SPbeta	-1.79026	8.03e-11
BSU_15310	spoIIGA	protease processing pro-sigma-E	-1.79214	9.72e-10
BSU_18960	yozM	putative bacteriophage protein; putative defective prophage 6	-1.79944	5.1e-16
BSU_29870	ytzB	conserved protein of unknown function	-1.80337	4.33e-32
BSU_12750	xkdV	phage PBSX; conserved hypothetical protein	-1.80537	1.84e-12
BSU_05750	fra	frataxin; iron/sulfur chaperone	-1.81476	7.42e-29
BSU_38350	ywbE	conserved protein of unknown function	-1.81549	2.78e-19
BSU_16680	rpsO	ribosomal protein S15 (BS18)	-1.81745	1.07e-32
BSU_09940	yhaL	sporulation factor	-1.81873	4.28e-15
BSU_40590	yybM	putative transporter permease subunit	-1.81907	2.04e-20
BSU_24520	mntR	transcriptional regulator (hydrogen peroxide sensing, allosterically regulated by Mn2+)	-1.82339	6.21e-28
BSU_28900	pftB	pyruvate import system subunit B	-1.82454	0.0040627
BSU_18920	phrK	secreted regulator of the activity of phosphatase RapK	-1.82463	2.86e-21
BSU_12780	xepA	phage PBSX; lytic exoenzyme	-1.82516	1.26e-07
BSU_19840	yotL	putative transcriptional regulator; phage SPbeta	-1.82706	4.32e-13
BSU_38229	slrA	anti-repressor of SlrR	-1.83201	1.36e-17
BSU_33790	sdpR	transcriptional regulator of SdpC synthesis operon (ArsR family)	-1.83559	2.42e-25
BSU_33750	sdpA	export step of killing factor SdpC	-1.83763	8.08e-25
BSU_31110	yubF	conserved protein of unknown function	-1.85629	1.08e-35
BSU_38930	yxjJ	conserved protein of unknown function	-1.85755	1.99e-24
BSU_06860	yezE	putative transcriptional regulator (TetR family)	-1.85782	1.26e-22
BSU_26760	yrdC	putative hydrolase	-1.86281	2.5e-25
BSU_24610	sinR	master regulator of biofilm formation	-1.86915	7.1e-40
BSU_40540	hypR	transcriptional regulator (Cys-activated by oxidative stress)	-1.87112	8.64e-32
BSU_07970	yfjT	conserved hypothetical protein	-1.87199	1.16e-28
BSU_35870	capE	factor required extrachromosomal elements maintenance	-1.8737	9.62e-05
BSU_13840	stoA	spore-specific thiol-disulfide oxidoreductase (SpoVD maturation)	-1.874	2.53e-21
BSU_26190	yqaT	putative phage-related terminase large subunit; skin element	-1.87412	9.73e-08
BSU_21190	yomX	conserved protein of unknown function; phage SPbeta	-1.87715	2.51e-05
BSU_32120	yuzG	conserved protein or unknown function	-1.87977	1.3e-09
BSU_13810	ykvS	conserved protein of unknown function (HGT island)	-1.88338	1.38e-25
BSU_26160	yqbC	conserved phage protein of unknown function; skin element	-1.887	2.95e-24
BSU_12649	ykzM	phage PBSX; conserved hypothetical protein	-1.88706	2.57e-07
BSU_20920	yopE	conserved membrane protein of unknown function; phage SPbeta	-1.88777	4.02e-11
BSU_04830	xis	ICEBs1 mobile element: excisionase	-1.88866	1.21e-05
BSU_30630	rppH	nucleoside and RNA triphosphate phosphohydrolase	-1.89226	5.91e-32
BSU_21760	ypmP	conserved hypothetical protein	-1.89385	1.91e-25
BSU_15920	acpA	acyl carrier protein	-1.89568	3.28e-41
BSU_14009	ykzT	hypothetical protein BSU_14009	-1.89588	4.78e-16
BSU_24780	yqgY	conserved protein of unknown function	-1.9008	1.2e-22
BSU_27809	yrzT	hypothetical protein BSU_27809	-1.90675	2.84e-05
BSU_30470	ytzC	conserved protein of unknown function	-1.91108	1.31e-14
BSU_19530	yodA	putative tautomerase	-1.91312	2.96e-08
BSU_28330	ysnE	putative indole acetic acid N-acetyltransferase	-1.9132	3.39e-33
BSU_27680	yrbG	conserved hypothetical protein	-1.92232	1.61e-08
BSU_10310	yhfO	putative N-acetyltransferase	-1.92526	9.83e-29
BSU_20420	yorD	stress protein SCP1; phage SPbeta	-1.9276	1.23e-28
BSU_25090	yqfW	putative nucleotidase	-1.92782	2.38e-37
BSU_19680	yozE	conserved protein of unknown function	-1.93402	7.44e-35
BSU_22270	yppE	conserved protein of unknown function	-1.93421	4.53e-32
BSU_26730	yrdF	putative ribonuclease inhibitor	-1.93535	1.74e-08
BSU_14760	ylaF	conserved hypothetical protein	-1.93697	1.24e-34
BSU_02970	yceK	putative transcriptional regulator (ArsR family)	-1.93742	2.58e-32
BSU_19040	csaA	molecular chaperone for secreting proteins	-1.93922	1.04e-23
BSU_40460	yyzB	conserved protein of unknown function	-1.94018	8.12e-18
BSU_00490	spoVG	regulator required for spore cortex synthesis (stage V sporulation)	-1.94996	9.66e-47
BSU_28660	sspI	small acid-soluble spore protein	-1.95007	6.72e-06
BSU_33140	yvqJ	putative efflux protein	-1.95174	2.66e-34
BSU_12619	ykzL	phage PBSX; conserved hypothetical protein	-1.95235	9.33e-08
BSU_21200	yomW	conserved protein of unknown function; phage SPbeta	-1.95334	2.39e-05
BSU_22160	yptA	hypothetical protein BSU_22160	-1.95911	1.47e-10
BSU_30570	ytmB	conserved protein of unknown function	-1.9597	3.44e-22
BSU_36320	ywpG	interaction partner of DynA	-1.95986	1.53e-09
BSU_12580	xtmB	phage PBSX; prophage terminase (large subunit)	-1.96569	6.54e-16
BSU_40240	yycS	putative lipoprotein	-1.96949	1.51e-28
BSU_12180	yjhA	putative lipoprotein	-1.97636	6.99e-33
BSU_35430	flgM	anti-sigma factor repressor of sigma(D)-dependent transcription	-1.97795	3.88e-34
BSU_21520	yolC	conserved phage protein of unknown function; phage SPbeta	-1.98104	1.52e-22
BSU_14840	ylaN	conserved hypothetical protein	-1.98369	1.3e-44
BSU_03359	yczL	hypothetical protein BSU_03359	-1.98377	6.84e-45
BSU_05020	phrI	ICEBs1 mobile element: secreted regulator of the activity of phosphatase RapI	-1.98623	3.89e-28
BSU_36668	ywzE	conserved protein of unknown function (putative phage interference protein)	-1.98848	2.41e-15
BSU_06000	ydiK	conserved hypothetical protein	-1.99098	3.72e-22
BSU_14480	abh	transcriptional regulator	-1.99627	9.81e-22
BSU_21340	yomJ	protein conferring self-immunity to the host; phage SPbeta	-2.00169	6.93e-28
BSU_33049	yvzF	conserved protein of unknown function	-2.00252	2.36e-21
BSU_03420	nin	inhibitor of the DNA degrading activity of NucA (competence)	-2.00637	2.65e-15
BSU_40160	yydH	membrane metalloprotease acting on modified factor LiaD	-2.00801	1.26e-15
BSU_10730	yisI	Spo0A-P phosphatase (iron-metabolism related)	-2.01856	1.97e-13
BSU_35360	hag	flagellin protein	-2.01865	1.01e-44
BSU_21950	ypzA	putative spore coat protein	-2.02468	2.86e-24
BSU_17450	glnR	transcriptional regulator (nitrogen metabolism)	-2.03087	5.58e-48
BSU_14420	ykoA	putative membrane protein of unknown function	-2.04435	4.17e-29
BSU_20980	yonV	conserved protein of unknown function; phage SPbeta	-2.04733	5.07e-17
BSU_20770	yopT	conserved protein of unknown function; phage SPbeta	-2.05139	5.32e-12
BSU_40620	yybJ	putative ATP-binding cassette subunit of transporter	-2.0546	8.77e-38
BSU_36500	ywoB	putative integral inner membrane protein	-2.05817	1.02e-09
BSU_21000	yonT	toxin; phage SPbeta	-2.05931	1.37e-12
BSU_23040	fer	ferredoxin	-2.06076	3.93e-38
BSU_29720	motS	sodium channel stator-force generator peptidoglycan binding subunit of flagellar rotation	-2.06106	2.7e-15
BSU_08770	ygzA	conserved protein of unknown function	-2.06181	3.7e-12
BSU_18900	yozJ	hypothetical protein BSU_18900	-2.06486	4.18e-07
BSU_26270	yqaL	putative DNA-binding protein; skin element	-2.07547	0.000693269
BSU_25810	arsR	transcriptional regulator (ArsR-arsenate); skin element	-2.08286	4.29e-22
BSU_07360	yfmS	chemotaxis sensory transducer (sensed target unknown)	-2.0879	2.17e-38
BSU_21700	ypoP	putative transcriptional regulator (MarR family)	-2.09241	6.25e-32
BSU_00370	abrB	transcriptional regulator for transition state genes (AbrB-SurF)	-2.09907	1.12e-30
BSU_24600	sinI	antagonist of SinR	-2.10695	6.34e-23
BSU_12630	xkdI	phage PBSX; conserved hypothetical protein	-2.10845	8.64e-10
BSU_25050	yqgA	cell wall protein	-2.11094	1.26e-40
BSU_09490	yhdJ	putative acetyltransferase	-2.11349	6.14e-19
BSU_20820	yopO	putative transcriptional regulator, lambda repressor-like; phage SPbeta	-2.11599	2.5e-21
BSU_23100	sigX	RNA polymerase ECF(extracytoplasmic function)-type sigma factor sigma(X)	-2.11951	2.74e-48
BSU_12760	xkdW	phage PBSX; conserved hypothetical protein	-2.12175	6.17e-08
BSU_05510	ydfQ	putative thioredoxin or thiol-disulfide isomerase	-2.12187	1.13e-09
BSU_33630	secG	preprotein translocase subunit	-2.12457	1.16e-43
BSU_33780	sdpI	integral membrane immunity regulator of autophagy	-2.13521	4.73e-36
BSU_06250	ydjM	protein involved in cell wall metabolism	-2.14016	1.63e-39
BSU_26558	yrzM		-2.15842	1.12e-10
BSU_20360	yorJ	putative DNA replication initiation protein; phage SPbeta	-2.15897	1.94e-07
BSU_39830	yxcA	conserved protein of unknown function	-2.16317	6.03e-35
BSU_12069	yjzH	conserved hypothetical protein	-2.16656	2.72e-30
BSU_34210	yvfG	conserved protein of unknown function	-2.17417	1.45e-38
BSU_37070	rpmE	ribosomal protein L31	-2.17878	1.56e-59
BSU_21930	cspD	cold-shock protein, molecular chaperone, RNA-helicase co-factor	-2.18022	3.87e-43
BSU_07870	yfkK	conserved hypothetical protein	-2.18369	2.09e-34
BSU_12590	xkdE	phage PBSX; phage capsid portal protein	-2.18804	2.26e-16
BSU_27786	BSU_27786	hypothetical protein BSU_27786	-2.18901	1.98e-10
BSU_31720	degQ	pleiotropic regulator	-2.19307	6.84e-13
BSU_38080	ywcI	conserved protein of unknown function	-2.19346	1.21e-15
BSU_17340	hfq	Hfq RNA chaperone	-2.20111	2.25e-50
BSU_25690	sda	check point factor coupling initiation of sporulation and replication initiation	-2.20206	2.78e-12
BSU_11350	yjaZ	conserved hypothetical protein	-2.2086	6.88e-32
BSU_28890	yscB	putative lipoprotein	-2.20867	5.48e-31
BSU_14120	abbA	regulator of AbrB repressor	-2.21243	5.91e-50
BSU_20860	aimR	arbitrium peptide sensor regulator; phage SPbeta	-2.21321	1.39e-24
BSU_25840	phrE	regulator peptide of the activity of phosphatase RapE; skin element	-2.22031	1.18e-42
BSU_02019	ybzI	conserved protein of unknown function	-2.22597	7.69e-42
BSU_16660	truB	tRNA pseudouridine 55 synthase	-2.22695	3.22e-40
BSU_40610	yybK	putative transporter permease subunit	-2.23588	7.27e-17
BSU_12620	xkdH	phage PBSX; conserved hypothetical protein	-2.24099	2.06e-09
BSU_17880	ynzC	conserved protein of unknown function	-2.24347	1.79e-32
BSU_11950	yjcQ	conserved hypothetical protein; phage island	-2.25577	1.24e-32
BSU_19300	yozC	conserved hypothetical protein	-2.25906	8.67e-35
BSU_12790	xhlA	phage PBSX; putative enzyme	-2.26397	1.63e-06
BSU_08029	yfzA	conserved hypothetical protein	-2.27234	5.5e-21
BSU_20760	yopU	hypothetical protein; phage SPbeta	-2.28218	3.18e-20
BSU_21229	youA	conserved protein of unknown function; phage SPbeta	-2.28494	0.000273212
BSU_13819	ykzS	conserved hypothetical protein (HGT island)	-2.29306	3.52e-15
BSU_17970	cotM	spore coat protein (outer)	-2.29998	7.05e-12
BSU_26480	yrkK	putative integral inner membrane protein	-2.3026	2.32e-16
BSU_24800	yqgW	conserved protein of unknown function	-2.30387	2.83e-52
BSU_33760	sdpB	export step of killing factor SdpC	-2.30553	3.88e-33
BSU_32190	yuzB	conserved protein of unknown function	-2.30875	1.41e-22
BSU_21010	yonS	putative hydrolase lipoprotein; phage SPbeta	-2.31046	2.35e-40
BSU_38790	yxzE	putative bacteriocin	-2.35476	1.69e-33
BSU_36090	ywrE	conserved protein of unknown function	-2.3648	1.49e-27
BSU_35230	swrA		-2.36532	1.7e-26
BSU_26350	sknR	skin element; transcriptional repressor of yqaF-yqaN operon (Xre family)	-2.36789	1.57e-35
BSU_19970	yosX	conserved hypothetical protein; phage SPbeta	-2.36953	5.54e-10
BSU_10410	yhzC	conserved protein of unknown function	-2.36993	2.84e-47
BSU_35239	swrAA/2		-2.384	5.75e-06
BSU_41060	rpmH	ribosomal protein L34	-2.39356	4.82e-65
BSU_37750	ywfA	putative efflux transporter	-2.39387	4.47e-47
BSU_34080	yvfS	putative ABC transporter (permease)	-2.39967	6.95e-06
BSU_15960	sivC	conserved exported protein of unknown function	-2.40131	3.31e-65
BSU_19660	yozD	conserved hypothetical protein	-2.40569	1.12e-07
BSU_23519	yqzK	conserved protein of unknown function	-2.41761	8.07e-45
BSU_26770	yrdB	putative integral inner membrane protein	-2.42152	6.46e-27
BSU_12570	xtmA	phage PBSX; prophage terminase (small subunit)	-2.42856	1.35e-16
BSU_05120	cspC	cold-shock protein	-2.43036	3.32e-69
BSU_20160	yosD	conserved protein of unknown function; phage SPbeta	-2.43085	7.73e-06
BSU_06130	ydjC	conserved hypothetical protein; prophage region 3	-2.43172	1.31e-15
BSU_09870	khtS	K+/H+ antiporter for K+ efflux	-2.44459	6.82e-44
BSU_23836	rpmGCc		-2.44591	1.47e-58
BSU_33350	yvsG	putative membrane hydrolase	-2.44818	8.02e-19
BSU_31430	yugE	conserved protein of unknown function	-2.45106	1.49e-40
BSU_19180	des	fatty acid desaturase	-2.45164	1.06e-20
BSU_35350	yvyC	putative flagellar protein of unknown function	-2.46641	5.65e-40
BSU_32719	yuzK	putative toxin of a toxin antitoxin system	-2.47583	8.8e-44
BSU_04860	ydcQ	ICEBs1 mobile element: coupling conjugation protein VirD4	-2.47743	7.78e-08
BSU_21180	yomY	conserved protein of unknown function; phage SPbeta	-2.47776	7.76e-06
BSU_32220	yutI	putative iron-sulfur scaffold protein	-2.48097	1.08e-57
BSU_02190	ybfF	conserved protein of unknown function	-2.48156	6.53e-18
BSU_30020	ytzE	putative transcriptional regulator (DeoR family)	-2.48183	2.89e-61
BSU_13330	ykoL	conserved protein of unknown function	-2.48461	2.42e-39
BSU_17267	ymzE/2		-2.4946	2.04e-09
BSU_36269	ywzD	conserved protein of unknown function	-2.49735	1.95e-32
BSU_18849	yozV	putative phage protein; putative defective prophage 6	-2.50678	3.46e-26
BSU_19950	sspC	small acid-soluble spore protein (alpha/beta-type SASP); SPbeta phage protein	-2.51477	4.11e-08
BSU_27290	yrzA	conserved protein of unknown function	-2.52709	7.26e-49
BSU_05200	ydeH	putative integral inner membrane protein	-2.53543	2.73e-34
BSU_11270	yjzD	forespore targeted protein	-2.54597	7.81e-62
BSU_18400	yoeD	putative excisionase	-2.55675	2.55e-36
BSU_06269	ydzJ	hypothetical protein BSU_06269	-2.55841	1.45e-40
BSU_31910	yukE	small WGX100 secreted protein (ESX-dependent secretion)	-2.56204	8.45e-77
BSU_24880	yqgO	conserved protein of unknown function	-2.57253	1.14e-28
BSU_20750	yopV	hypothetical protein; phage SPbeta	-2.57441	3.67e-18
BSU_26260	yqaM	putative helicase loader; skin element	-2.58206	2.17e-06
BSU_37470	phrF	secreted regulator of the activity of phosphatase RapF	-2.58932	1.37e-61
BSU_13310	tnrA	nitrogen sensing transcriptional regulator	-2.58998	1.51e-39
BSU_20200	yorZ	conserved hypothetical protein; phage SPbeta	-2.59339	1.34e-09
BSU_30466		conserved protein of unknown function	-2.60748	1.49e-10
BSU_40600	yybL	putative transporter permease subunit	-2.61267	2.11e-20
BSU_08880	rpsNB	alternative ribosomal protein S14	-2.62354	6.36e-43
BSU_15170	spoVD	transpeptidase penicillin-binding protein	-2.63809	2e-61
BSU_21020	yonR	putative transcriptional regulator (Xre family); phage SPbeta	-2.64047	6.64e-40
BSU_18860	yozH	hypothetical protein; putative defective prophage 6	-2.64555	1.56e-21
BSU_40578	yyzK		-2.65388	5.05e-05
BSU_17920	ynzD	Spo0A-P phosphatase	-2.65619	6.02e-37
BSU_17910	yneF	putative acyltransferase	-2.65693	2.7e-54
BSU_20480	yoqX	conserved protein of unknown function; SPbeta phage	-2.66461	7.95e-09
BSU_12229	yjzI	putative phage protein	-2.67174	3.2e-39
BSU_20830	yopN	hypothetical protein; phage SPbeta	-2.67218	6.38e-26
BSU_39290	yxxD	antitoxin factor of the RttD-RttE toxin-antitoxin system	-2.68802	5.86e-20
BSU_09259	yhzG		-2.70031	5.13e-16
BSU_03788	yczM	putative type I toxin	-2.70758	2.12e-06
BSU_11940	yjcP	conserved hypothetical protein: phage island	-2.71411	4.67e-39
BSU_24900	rpmGA	ribosomal protein L33	-2.73584	4.36e-79
BSU_20150	yosE	conserved protein of unknown function; phage SPbeta	-2.73725	3.51e-06
BSU_20990	yonU	conserved protein of unknown function; phage SPbeta	-2.73978	2.51e-37
BSU_00440	veg	conserved hypothetical protein	-2.74597	3.57e-80
BSU_04839	ydzL	ICEBs1 mobile element: conserved protein of unknown function	-2.7581	2.63e-09
BSU_35140	yvkN	conserved protein of unknown function	-2.77444	9.22e-12
BSU_20928	yoyH	conserved protein of unknown function; phage SPbeta	-2.7866	1.23e-47
BSU_03970	ycnL	putative reductase or disulfide isomerase	-2.81031	2.66e-49
BSU_21940	degR	activator of degradative enzymes (aprE, nprE, sacB) production or activity	-2.82105	1.76e-22
BSU_21040	yonO	conserved protein of unknown function; phage SPbeta	-2.83075	4.54e-31
BSU_20740	yopW	hypothetical protein; phage SPbeta	-2.85019	1.11e-08
BSU_20570	yoqN	consserved hypothetical protein; phage SPbeta	-2.90687	8.44e-08
BSU_09630	yhdX	conserved hypothetical protein	-2.91485	5.09e-57
BSU_00240	csfB	forespore-specific anti-sigma factor	-2.92469	4.47e-31
BSU_08740	ygzB	putative membrane protein	-2.97192	8.43e-87
BSU_26050	txpA	toxic peptide of toxin-antitoxin system; skin element	-2.973	3.65e-59
BSU_05329	ydzO	hypothetical protein BSU_05329	-2.98698	9.79e-31
BSU_25569	yqzM	conserved protein of unknown function	-2.99152	2.91e-47
BSU_02180	ybfE		-2.99629	1.08e-14
BSU_40180	yydF	precursor of exported modified peptide (epipeptide) controlling LiaRS activity	-3.00114	1.32e-49
BSU_14620	slp	small peptidoglycan-associated lipoprotein	-3.06743	7.08e-54
BSU_14629	sr1	regulator of GapA synthesis	-3.07892	5.86e-27
BSU_09100	cspB	major cold-shock protein, RNA helicase co-factor, RNA co-chaperone	-3.08877	1.13e-95
BSU_18908	yozY	putative transcriptional regulator from bacteriophage; putative defective prophage 6	-3.09041	2.88e-47
BSU_13290	ykzD	conserved hypothetical protein	-3.1142	4.28e-10
BSU_34090	yvfR	putative ABC efflux transporter (ATP-binding protein)	-3.12738	3.19e-13
BSU_12800	xhlB	phage PBSX; holin	-3.13091	7.01e-17
BSU_21330	yomK	conserved protein of unknown function; phage SPbeta	-3.13659	4.21e-43
BSU_13320	ykzB	conserved protein of unknown function	-3.16002	9.72e-51
BSU_23720	yqzH	conserved protein of unknown function	-3.17197	8.68e-60
BSU_36980	ywlA	putative integral inner membrane protein	-3.18095	7.87e-62
BSU_26250	yqaN	putative Holliday junction resolvase; skin element	-3.18169	5.41e-07
BSU_12200	yjiA	hypothetical protein BSU_12200	-3.19064	1.77e-20
BSU_01889	ybzH	putative transcriptional regulator (ArsR family); prophage 1 region	-3.20974	7.12e-75
BSU_21490	sunI	protein of immunity to sublancin	-3.24413	2.28e-73
BSU_21329	youB	conserved phage protein of unknown function; phage SPbeta	-3.33945	9e-11
BSU_35640	lytA	membrane bound lipoprotein	-3.3778	1.58e-86
BSU_20560	yoqO	putative membrane protein; phage SPbeta	-3.39683	2.13e-41
BSU_15270	sbp	putative integral inner membrane protein (small basic protein)	-3.45814	1.06e-59
BSU_20780	yopS	putative transcriptional regulator, lambda repressor-like; phage SPbeta	-3.46958	1.52e-83
BSU_38130	ywcE	holin-like protein required for proper spore morphogenesis and germination	-3.66398	1.5e-45
BSU_09700	bmrB	regulator leader peptide	-3.68109	8.12e-47
BSU_17700	cotC	spore coat protein (outer)	-3.77298	6.53e-32
BSU_17670	cotU	spore coat protein	-3.80344	2.01e-18
BSU_20840	yopM	hypothetical protein; phage SPbeta	-3.88645	4.99e-55
BSU_03780	phrC	secreted regulator of the activity of phosphatase RapC and competence and sporulation stimulating factor (CSF)	-4.0643	2.41e-120
BSU_26210	yqaR	hypothetical protein; skin element	-4.16083	6.61e-69
BSU_10230	yhfH	conserved protein of unknown function	-4.19463	2.12e-19
BSU_12120	yjfB	conserved hypothetical protein	-4.20216	1.66e-148
BSU_18909	yozZ		-4.26867	3.21e-22
BSU_21546	bsrG	phage toxin; type I toxin-antitoxin system	-4.73873	1.41e-180
BSU_21030	yonP	hypothetical protein; phage SPbeta	-5.15085	6.83e-13
BSU_05109	ydzN	hypothetical protein BSU_05109	-5.17072	1.03e-63
BSU_24620	tasA	major biofilm matrix component	-7.78884	8.03e-169
