# Supplementary material for: Dual functionality of the amyloid protein TasA in Bacillus physiology and fitness on the phylloplane
Source: Nat Commun. 2020 Apr 20;11:1859. doi: 10.1038/s41467-020-15758-z (PMC7171179; doi:10.1038/s41467-020-15758-z)
Supplement: Supplementary file 5 — Supplementary Data 2 [file 41467_2020_15758_MOESM5_ESM.xlsx]

## Sheet: Hoja1
ID	Name	Annotation	Mean_logFCs	Combined_pvalues
BSU_21430	bhlB	holin-like protein; bacteriophage SPbeta	4.77614	7.82e-12
BSU_34320	epsF	putative glycosyltransferase involved in matrix formation (chain-length determination)	4.49807	2.44e-120
BSU_24630	sipW	type I signal peptidase	4.47284	5.12e-127
BSU_21460	bdbA	bacteriophage SPbeta thiol-disulfide oxidoreductase	4.41906	5.97e-54
BSU_34350	epsC	putative UDP-sugar epimerase involved in biofilm matrix formation	4.22658	2.94e-138
BSU_34330	epsE	bifunctional flagellar clutch and glycosyltransferase acting during biofilm formation	4.20207	1.05e-122
BSU_29370	tcyK	sulfur-containing amino acid ABC transporter binding lipoprotein	4.19785	9.14e-161
BSU_34340	epsD	putative extracellular matrix glycosyltransferase	4.1507	3.01e-135
BSU_29380	tcyJ	sulfur containing amino acid ABC transporter binding lipoprotein	4.08096	6.38e-156
BSU_24640	tapA	lipoprotein for biofilm formation	4.06428	2.34e-142
BSU_21450	yolJ	sublancin glycosyltransferase; phage SPbeta	3.993	3.81e-66
BSU_29390	snaA	N-acetyltransferase acting on sulfur compounds	3.93633	1.09e-114
BSU_34380	slrR	transcriptional regulator of autolysin genes (biofilm formation)	3.88571	1.29e-45
BSU_29340	tcyN	sulfur-containing amino-acid ABC transporter (ATP-binding protein)	3.85033	1.01e-135
BSU_34310	epsG	biofilm extracellular matrix formation chain-length determining factor	3.8368	3.02e-94
BSU_34290	epsI	putative polysaccharide pyruvyl transferase involved in biofilm matrix formation	3.7119	1.15e-90
BSU_21470	sunT	sublancin 168 lantibiotic transporter	3.67737	4.3e-82
BSU_34280	epsJ	putative glycosyl transferase involved in biofilm matrix formation	3.59266	1.29e-105
BSU_29350	tcyM	sulfur-containing amino acid ABC transporter (permease)	3.52282	8.29e-104
BSU_34265	epsK	putative extracellular matrix component exporter; putative cyclic di-GMP receptor	3.50104	1.08e-79
BSU_36010	alsS	alpha-acetolactate synthase	3.47809	9.78e-81
BSU_34300	epsH	putative glycosyltransferase involved in biofilm formation	3.45109	4.34e-91
BSU_27860	nadC	nicotinate-nucleotide pyrophosphorylase (quinolinate phosphoribosyltransferase)	3.43712	9.27e-55
BSU_29330	cmoO	monooxygenase (S-alkyl substrates)	3.3636	6.41e-96
BSU_34370	epsA	modulator of protein tyrosine kinase EpsB involved in biofilm matrix formation	3.36003	8.09e-80
BSU_27870	nadB	L-aspartate oxidase	3.31696	8.8e-63
BSU_18560	yoaD	putative 2-hydroxyacid dehydrogenase	3.31047	4.78e-78
BSU_29300	ribR	FMN-riboswitch-binding activator of rib genes	3.30108	1.2e-101
BSU_21440	bdbB	thiol-disulfide oxidoreductase B; bacteriophage SPbeta	3.27415	6.87e-34
BSU_36000	alsD	alpha-acetolactate decarboxylase	3.26391	1e-67
BSU_34230	epsN	putative aminotransferase involved in biofilm matrix formation	3.23202	7.43e-84
BSU_29310	cmoJ	monooxygenase (S-alkyl substrates)	3.22145	4.33e-97
BSU_29320	cmoI	redoxin	3.21148	2.98e-75
BSU_30190	bioI	cytochrome P450 for pimelic acid formation for biotin biosynthesis	3.21098	3.5e-84
BSU_34250	epsL	putative phosphotransferase involved in extracellular matrix synthesis	3.21033	6.77e-59
BSU_37370	albA	subtilosin A thioether formation enzyme	3.15189	1.92e-92
BSU_34240	epsM	putative O-acetyltransferase involved in biofilm matrix formation	3.13798	9.82e-59
BSU_31980	dhbE	2,3-dihydroxybenzoate-AMP ligase	3.08434	1e-74
BSU_39940	yxaL	membrane associated protein kinase with beta-propeller domain	3.08231	2.23e-109
BSU_21620	yokE	conserved protein of unknown function; phage SPbeta	3.0775	3.41e-22
BSU_30200	bioB	biotin synthase	3.07628	1.7e-101
BSU_34360	epsB	protein tyrosine kinase involved in biofilm matrix formation	3.04711	7.57e-78
BSU_14160	ykuO	conserved hypothetical protein	3.00333	2.24e-72
BSU_34220	epsO	pyruvyl transferase for matrix biofilm formation	2.97181	9.15e-84
BSU_17559	ynzI	conserved hypothetical protein; defective phage region	2.91639	1.7e-05
BSU_18550	yoaC	hydroxylated metabolite kinase	2.91429	7.42e-82
BSU_37360	sboX	putative bacteriocin-like product	2.90931	4.45e-71
BSU_17120	pksE	enzyme involved in bacillaene synthesis	2.89817	4.98e-87
BSU_29290	sndA	S-alkyl-N-acetyl-metabolite deacetylase	2.89715	2.86e-84
BSU_37380	albB	membrane component involved in subtilosin production	2.87726	4.52e-62
BSU_03900	gabT	4-aminobutyrate aminotransferase	2.84317	5.02e-39
BSU_01600	ybbA	iron-chelator (enterobactin family) esterase	2.74928	7.72e-65
BSU_10020	serC	phosphoserine aminotransferase	2.71602	1.19e-79
BSU_30210	bioD	dethiobiotin synthetase	2.71429	8.32e-65
BSU_14150	ykuN	short-chain flavodoxin (acts in lipid desaturation)	2.69326	4.08e-52
BSU_27880	nifS	desulfurase involved in iron-sulfur clusters for NAD biosynthesis	2.67903	5.31e-53
BSU_30220	bioF	8-amino-7-oxononanoate synthase (pimeloyl-CoA-dependent)	2.676	1.1e-54
BSU_40170	yydG	AdoMet radical amino acid epimerase modifying factor LiaD	2.66734	2.45e-41
BSU_01610	feuC	iron-uptake protein	2.63983	5.22e-50
BSU_31970	dhbB	isochorismatase (siderophore specific)	2.63242	6.48e-58
BSU_08840	ssuA	aliphatic sulfonate ABC transporter (binding lipoprotein)	2.62633	1.16e-62
BSU_37390	albC	putative transporter involved in subtilosin production	2.61441	4.86e-55
BSU_08850	ssuC	aliphatic sulfonate ABC transporter (permease)	2.57711	1.72e-66
BSU_10540	ntdB	biosynthesis of neotrehalosadiamine (3,3\'-diamino-3,3\'-dideoxy-alpha,beta-trehalose);kanosamine-6-phosphate phosphatase (recent HGT island)	2.56663	6.11e-53
BSU_33280	yvrP	putative ABC transporter membrane fusion component	2.54438	1.72e-66
BSU_30230	bioA	L-lysine-8-amino-7-oxononanoate aminotransferase	2.53229	1.43e-56
BSU_37400	albD	integral membrane protein involved in subtilosin production and immunity	2.52763	1.57e-45
BSU_14170	ykuP	short-chain flavodoxin	2.52379	7.08e-46
BSU_39820	htpG	class III heat-shock protein (ATP-dependent molecular chaperone HSP90)	2.52077	1.45e-59
BSU_39490	yxeN	putative ABC transporter (permease)	2.51347	1.83e-57
BSU_23670	yqkA	conserved protein of unknown function	2.49459	7.41e-63
BSU_17130	acpK	acyl-carrier protein involved in bacillaene synthesis	2.48243	2.03e-23
BSU_37410	albE	peptidase involved in subtilosin A production	2.47683	1.61e-38
BSU_39610	yxeB	desferrioxamine-and ferrichrome-binding transporter lipoprotein (shuttle system)	2.45481	1.29e-35
BSU_23140	resB	factor required for cytochrome c synthesis	2.45002	3.92e-59
BSU_22720	cheR	methyl-accepting chemotaxis proteins (MCPs) methyltransferase	2.43639	2.73e-39
BSU_13180	metE	cobalamin-independent methionine synthase	2.41773	1.03e-53
BSU_14790	ylaI	conserved hypothetical protein	2.41259	4.75e-20
BSU_31990	dhbC	isochorismate synthase (siderophore-specific)	2.40915	6.48e-48
BSU_29280	ytnM	putative transporter	2.39962	3.06e-49
BSU_14180	ykuQ	tetrahydrodipicolinate N-acetyltransferase	2.39656	5.12e-59
BSU_22730	ndk	nucleoside diphosphate kinase	2.39221	6.74e-45
BSU_39870	yxbD	putative N-acetyltransferase	2.39054	5.15e-39
BSU_11010	yitJ	bifunctional homocysteine S-methyltransferase using (R,S)AdoMet and methylenetetrahydrofolate reductase	2.38455	7.04e-58
BSU_22710	aroF	chorismate synthase	2.38389	7.71e-64
BSU_16090	sucC	succinyl-CoA synthetase (beta subunit)	2.37509	9.57e-67
BSU_13560	mtnK	methylthioribose kinase (methionine salvage pathway, promiscuous)	2.37411	3.45e-53
BSU_08870	ygaN	putative sulfur-related oxidoreductase	2.37136	1.22e-35
BSU_39520	yxeK	putative monooxygenase	2.35734	4.6e-53
BSU_37280	narG	nitrate reductase (alpha subunit)	2.35385	3.32e-32
BSU_21900	bsaA	bacillithiol peroxidase	2.33438	1.02e-20
BSU_10550	ntdA	biosynthesis of neotrehalosadiamine (3,3\'-diamino-3,3\'-dideoxy-alpha,beta-trehalose);3-oxo-glucose-6-phosphate:glutamate aminotransferase; kanosamine aminotransferase (recent HGT island)	2.33177	1.52e-35
BSU_37420	albF	putative peptidase involved in subtilosin production	2.3303	3.32e-44
BSU_17150	pksG	acetyl-S-AcpK beta-ketothioester bacillaene intermediate transferase	2.32354	2.18e-40
BSU_08860	ssuD	FMNH2-dependent aliphatic sulfonate monooxygenase	2.30732	2.77e-51
BSU_02130	glpQ	secreted glycerophosphoryl diester phosphodiesterase	2.27408	1.09e-49
BSU_29670	tyrS	tyrosyl-tRNA synthetase	2.23385	3.93e-54
BSU_08830	ssuB	aliphatic sulfonate ABC transporter (ATP-binding protein)	2.21172	7.88e-44
BSU_39480	yxeO	putative ABC transporter (ATP-binding protein)	2.20439	2.9e-45
BSU_12080	ctaO	minor protoheme IX farnesyltransferase 1 (heme O synthase)	2.20382	3.07e-40
BSU_10350	yhfS	acetyl-CoA C-acetyltransferase	2.19886	1.31e-44
BSU_18570	yoaE	molybdopterin cofactor oxido-reductase	2.19468	2.91e-46
BSU_36840	atpH	ATP synthase (subunit delta, component F1)	2.15962	2.1e-42
BSU_36850	atpF	ATP synthase (subunit b, component F0)	2.15902	5.18e-54
BSU_29360	tcyL	sulfur-containing amino acid ABC transporter (permease)	2.15507	3e-39
BSU_03360	zagA	zinc metallochaperone with NTPase activity	2.15311	1.53e-54
BSU_22700	aroB	3-dehydroquinate synthase	2.14926	3.17e-49
BSU_17550	ynaG	conserved hypothetical protein; defective phage region	2.14161	2.19e-10
BSU_01620	feuB	ferri-bacillibactin permease	2.13521	4e-38
BSU_40970	parA	chromosome partitioning protein; transcriptional regulator	2.11447	1.5e-44
BSU_38270	efeO	lipoprotein binding ferrous or ferric iron for transport	2.10727	1.72e-39
BSU_40580	yybN	conserved protein of unknown function	2.10086	5.25e-35
BSU_30660	ytkA	putative lipoprotein	2.10051	1.48e-26
BSU_08050	yfjL	conserved hypothetical protein	2.09589	3.75e-24
BSU_32000	dhbA	2,3-dihydro-2,3-dihydroxybenzoate dehydrogenase	2.09271	9.26e-32
BSU_23070	serA	3-phosphoglycerate dehydrogenase	2.0842	7.38e-46
BSU_07480	yfmG	putative enzyme	2.07429	8.79e-40
BSU_10530	ntdC	biosynthesis of neotrehalosadiamine (3,3\'-diamino-3,3\'-dideoxy-alpha,beta-trehalose), glucose-6-P 3-dehydrogenase; kanosamine biosynthesis (recent HGT island)	2.05788	7.55e-38
BSU_27560	hisS	histidyl-tRNA synthetase	2.04931	1.22e-43
BSU_29750	aroA	bifunctional chorismate mutase type II-isozyme 3 (regulatory domain); 3-deoxy-D-arabino-heptulosonate 7-phosphate synthase	2.04862	3.6e-47
BSU_39950	yxaJ	putative integral membrane protein of unknown function	2.043	1.02e-16
BSU_22370	aspB	anabolic oxaloacetate / glutamate aminotransferase	2.03036	2.98e-48
BSU_36860	atpE	ATP synthase (subunit c, component F0)	2.03004	1.17e-33
BSU_13600	mtnX	2-hydroxy-3-keto-5-methylthiopentenyl-1-phosphatephosphatase (HK-MTPenyl-1-P phosphatase)	2.02883	8.04e-37
BSU_04570	murF	UDP-N-acetylmuramoylalanyl-D-glutamyl-2, 6-diaminopimelate-D-alanyl-D-alanine ligase	2.0261	2.4e-45
BSU_39500	yxeM	putative ABC transporter (binding lipoprotein)	2.01305	6.6e-40
BSU_16100	sucD	succinyl-CoA synthetase (alpha subunit)	2.01156	2.47e-47
BSU_02870	znuB	high affinity Zn(II) ABC transporter (permease)	1.9961	3.61e-41
BSU_30659	ytzI	conserved protein of unknown function	1.98488	1.81e-27
BSU_34729	yvzJ	putative lipoprotein	1.98353	2.83e-08
BSU_27220	yrhE	putative formate dehydrogenase	1.97614	1.45e-32
BSU_27890	nadR	transcriptional repressor of de novo NAD biosynthesis	1.97184	5.14e-29
BSU_21570	yokJ	conserved protein of unknown function; phage SPbeta	1.96442	6.54e-26
BSU_03350	yciB	putative Zn(2+)-dependent division lipoprotein (schizosome)	1.96391	5.7e-32
BSU_01630	feuA	ferri-bacillibactin-binding lipoprotein	1.96329	1.77e-27
BSU_37660	pta	phosphotransacetylase	1.96286	1.85e-43
BSU_06680	gatA	glutamyl-tRNA(Gln) amidotransferase (subunit A)	1.96129	2.58e-42
BSU_17110	pksD	enzyme involved in bacillaene synthesis	1.96056	3.2e-37
BSU_36820	atpG	ATP synthase (subunit gamma, component F1)	1.94748	2.06e-44
BSU_39230	wapA	cell wall-associated tRNA nuclease precursor; intercellular growth inhibitor	1.94717	8.86e-43
BSU_11870	metI	cystathionine gamma-synthase and O-acetylhomoserine thiolyase	1.94341	5.32e-37
BSU_17900	sirA	factor controlling DNA replication	1.94139	1.01e-20
BSU_03180	cah	promiscuous acetyl xylan esterase-cephalosporin C deacetylase	1.94055	7.22e-31
BSU_33270	yvrO	putative ABC transporter (ATP-binding protein)	1.93918	2.25e-37
BSU_18090	parE	subunit B of DNA topoisomerase IV (ATP-dependent)	1.93407	2.98e-41
BSU_39510	snaB	sulfur-containing aminoacid acetyltransferase	1.93389	1.43e-24
BSU_03652	yclD	putative FMN-binding enzyme subunit	1.93331	1.87e-07
BSU_05920	tsaB	tRNA(NNU) t(6)A37 threonylcarbamoyladenosine modification; protease involved in TsaD function	1.92975	2.15e-19
BSU_39410	nupC	pyrimidine-nucleoside Na+(H+) cotransporter	1.92621	5.94e-25
BSU_02140	glpT	sn-glycerol-3-phosphate permease	1.92545	6.67e-36
BSU_13550	mtnA	methylthioribose-1-phosphate isomerase (methionine salvage pathway)	1.92379	3.87e-38
BSU_10120	hemE	uroporphyrinogen III decarboxylase	1.92072	2.65e-41
BSU_21890	ypgQ	Mn(2+)-dependent (deoxy)ribonucleoside pyrophosphohydrolase	1.91591	1.16e-28
BSU_15830	yloU	putative factor involved in malonyl-CoA synthesis	1.91546	2.61e-35
BSU_38950	yxjH	putative methyl-tetrahydrofolate methyltransferase (biofilm formation)	1.9001	3.19e-38
BSU_36830	atpA	ATP synthase (subunit alpha, component F1)	1.89299	4.84e-38
BSU_23110	resE	two-component sensor histidine kinase (ResD / ResE)	1.89091	4.1e-41
BSU_28310	ilvB	acetohydroxy-acid synthase (large subunit)	1.8852	3.45e-43
BSU_05930	ydiD	ribosomal protein S18 alanine N-acetyltransferase	1.88509	7.06e-15
BSU_23120	resD	two-component response regulator (ResD / ResE)	1.88092	2.25e-37
BSU_23150	resA	extracytoplasmic thioredoxin involved in cytochrome c maturation (lipoprotein)	1.88044	1.1e-38
BSU_23130	resC	factor required for cytochrome c synthesis	1.87638	8.91e-35
BSU_32810	yusI	putative oxidoreductase with thioredoxin domain and regulator domain	1.87467	8.54e-20
BSU_11920	yjcN	conserved hypothetical protein; phage island	1.87036	4.44e-25
BSU_37270	narH	nitrate reductase (beta subunit)	1.86863	1.32e-10
BSU_21410	blyA	bacteriophage SPbeta N-acetylmuramoyl-L-alanine amidase	1.86723	4.02e-15
BSU_17140	pksF	decarboxylase converting malonyl-S-AcpK to acetyl-S-AcpK for bacillaene-related polyketide synthesis	1.86582	3.69e-30
BSU_27230	yrhD	conserved protein of unknown function	1.86325	6.11e-35
BSU_13610	mtnB	methylthioribulose-1-phosphate dehydratase (MTRu-1-P dehydratase)	1.86226	2.63e-30
BSU_08160	yfjB	putative phage protein	1.85885	4.15e-21
BSU_22490	dapB	(4S)-4-hydroxy-2,3,4, 5-tetrahydro-(2S)-dipicolinic acid (HTPA) dehydratase reductase	1.84826	7.07e-26
BSU_35040	yvnB	putative exported hydrolase	1.84509	2.34e-34
BSU_28300	ilvH	acetohydroxy-acid synthase (small subunit)	1.84503	8.54e-39
BSU_22020	ypbS	spore associated protein	1.83769	7.23e-20
BSU_18170	yngA	putative conserved membrane protein possibly involved in arabinogalactan metabolism	1.8326	2.4e-06
BSU_05420	ydfI	two-component response regulator	1.83212	3.72e-10
BSU_14500	ykqA	putative gamma-glutamylcyclotransferase (bacillithiol degradation)	1.83163	1.71e-31
BSU_06100	ydiS	type-2 restriction enzyme BsuMI component BsuRB (YdiS); prophage region 3	1.83049	5.71e-30
BSU_10140	hemY	promiscuous protoporphyrinogen IX and coproporphyrinogen III oxidase	1.82937	6.11e-38
BSU_04520	ydbM	putative acyl-CoA dehydrogenase	1.8254	1.81e-37
BSU_39470	sndB	N-acetyl-sulfur-metabolite deacetylase	1.81792	2e-34
BSU_33760	sdpB	export step of killing factor SdpC	1.81682	2.79e-12
BSU_19050	yobQ	putative transcriptional regulator (AraC/XylS family)	1.81598	1.35e-14
BSU_11000	yitI	putative N-acetyltransferase	1.81219	1.59e-23
BSU_02860	znuC	Zn(II) transporter (ATP-binding protein)	1.80727	2.56e-33
BSU_09570	yhdR	putative aspartate aminotransferase	1.80707	1.73e-33
BSU_10130	hemH	ferrochelatase	1.80105	5.3e-38
BSU_11590	yjbL	conserved protein of unknown function	1.7957	5.97e-12
BSU_32730	metQ	methionine ABC transporter, substrate binding lipoprotein	1.79122	2.57e-27
BSU_18330	ppsB	nonribosomal plipastatin synthetase B involved in synthesis of plipastatin	1.79112	1.47e-36
BSU_10360	yhfT	putative long-chain fatty-acid-CoA ligase (proofreading for biotin synthesis)	1.79035	5.18e-30
BSU_18340	ppsA	non-ribosomal plipastatin synthetase A involved in synthesis of plipastatin	1.7891	2.26e-39
BSU_34650	yvdC	putative pyrophosphohydrolase	1.78503	1.06e-15
BSU_29610	ezrA	negative regulator of FtsZ ring formation	1.77805	7.8e-32
BSU_30180	ytbQ	putative NAD-dependent nucleoside-diphosphate-sugar epimerase	1.77728	1.86e-28
BSU_32740	metP	methionine ABC transporter, permease component	1.77299	2.6e-31
BSU_37100	murAB	UDP-N-acetylglucosamine 1-carboxyvinyltransferase	1.77274	4.42e-33
BSU_25180	trmK	tRNA (adenine(22)-N(1))-methyltransferase	1.75567	3.92e-29
BSU_04250	lrpC	transcriptional regulator (Lrp/AsnC family)	1.75429	1.5e-13
BSU_03950	ycnJ	copper import permease subunit	1.75123	1.92e-31
BSU_31960	dhbF	siderophore 2,3-dihydroxybenzoate-glycine-threonine trimeric ester bacillibactin synthetase	1.74876	2.24e-28
BSU_33210	yvrG	two-component sensor histidine kinase YvrG	1.7473	2.2e-31
BSU_40650	yybG	conserved hypothetical protein	1.74641	5.12e-22
BSU_14190	ykuR	N-acetyl-diaminopimelate deacetylase	1.7434	4.19e-30
BSU_07190	yezD	conserved hypothetical protein	1.74269	1.22e-06
BSU_13590	mtnW	2,3-diketo-5-methylthiopentyl-1-phosphate enolase (DK-MTP-1-P enolase)	1.74176	1.98e-31
BSU_06390	yebD	hypothetical protein BSU_06390	1.73733	1.7e-18
BSU_28470	lysC	aspartokinase II alpha subunit (aa 1->408)	1.73678	3.22e-26
BSU_16910	rodZ	cell shape determination factor	1.73581	3.44e-29
BSU_00090	guaB	inosine-monophosphate dehydrogenase	1.73574	7.18e-36
BSU_19220	recQ	ATP-dependent helicase	1.73085	3.18e-26
BSU_06079	ydzW/6		1.73017	0.000610807
BSU_25190	cccA	cytochrome c550	1.72795	7.29e-30
BSU_24560	gcvPA	glycine decarboxylase (subunit 1) (glycine cleavage system protein P)	1.72733	3.32e-28
BSU_04530	fbpB	regulator of iron homeostasis	1.7266	1.03e-18
BSU_09300	glpD	sn-glycerol-3-phosphate oxidase (FAD-dependent)	1.72355	2.19e-36
BSU_10500	yhjG	putative aromatic compound monooxygenase/hydroxylase	1.71671	8.76e-30
BSU_10770	wprA	cell wall-associated protease	1.71454	1.2e-31
BSU_38960	yxjG	putative methyltetrahydrofolate methyltransferase (biofilm formation)	1.71393	1.14e-30
BSU_39460	yxeQ	putative catabolic enzyme	1.71189	5.93e-24
BSU_40960	parB	site-specific DNA-binding protein	1.70504	4.37e-33
BSU_03340	folEB	GTP cyclohydrolase I	1.69979	3.14e-30
BSU_34990	lgt	prelipoprotein diacylglycerol transferase	1.69865	2.16e-25
BSU_31750	pncB	nicotinate phosphoribosyltransferase	1.69825	2.64e-33
BSU_27250	mccB	cystathionine gamma-lyase and homocysteine gamma-lyase for reverse transsulfuration pathway	1.69684	3.33e-32
BSU_37700	bacE	efflux protein for bacilysin excretion, self-protection against bacilysin	1.69616	1.91e-27
BSU_22960	gudB	cryptic glutamate dehydrogenase (active after removal of a 9 bp insert)	1.6942	2.87e-33
BSU_21560	yokK	conserved protein of unknown function; phage SPbeta	1.69181	8.41e-13
BSU_17380	nrdE	ribonucleoside-diphosphate reductase (major subunit)	1.68794	3.24e-32
BSU_10990	yitH	putative N-acetyltransferase	1.68521	1.24e-28
BSU_09130	tcyP	(sodium)-cystine symporter	1.68172	1.86e-28
BSU_37330	argS	arginyl-tRNA synthetase	1.68159	1.47e-33
BSU_19580	yodF	putative Na+/metabolite permease	1.67857	4.4e-29
BSU_17890	tkt	transketolase	1.67842	7e-32
BSU_00730	cysK	cysteine synthase	1.67779	5.22e-32
BSU_22460	bshA	N-acetyl-alpha-D-glucosaminyl L-malate synthase; malate glycosyltransferase for bacillithiol synthesis	1.67743	4.38e-26
BSU_00510	prs	phosphoribosylpyrophosphate synthetase	1.67687	2.6e-27
BSU_24790	yqgX	putative metal-binding hydrolase	1.67622	3.01e-22
BSU_18970	yobI	putative phage repair NTPase with transmembrane helices; putative defective prophage 6	1.67271	2.51e-22
BSU_07630	nos	nitric-oxide synthase	1.67175	5.85e-26
BSU_32250	thrC	threonine synthase	1.67164	2.78e-33
BSU_18910	rapK	response regulator aspartate phosphatase	1.6685	4.34e-14
BSU_16920	pgsA	CDP-diacylglycerol-glycerol-3-phosphate 3-phosphatidyltransferase	1.66554	5.96e-19
BSU_03651	bsdD	phenolic acid decarboxylase subunit	1.66343	0.000430524
BSU_21600	yokG	conserved protein of unknown function; phage SPbeta	1.66128	8.35e-28
BSU_02040	ybdN	putative phage protein; prophage region 1	1.65866	6.76e-19
BSU_09900	yhaP	Na+-dependent exporter (ABC permease)	1.65698	2.44e-28
BSU_22220	mrfA	putative ATP-dependent RNA helicase	1.65581	6.97e-28
BSU_02950	niaP	niacin permease	1.6525	9.18e-17
BSU_37110	ywjH	transaldolase	1.65234	1.71e-33
BSU_15770	prkC	protein serine/threonine kinase	1.6496	2.59e-31
BSU_06030	groEL	chaperonin large subunit	1.64945	1.89e-29
BSU_32260	hom	homoserine dehydrogenase	1.64934	5.49e-33
BSU_28290	ilvC	acetohydroxy-acid isomeroreductase (NADP-dependent)	1.64798	7.77e-34
BSU_20430	yorC	conserved protein of unknown function; phage SPbeta	1.64753	1.97e-05
BSU_27410	alaS	alanyl-tRNA synthetase	1.64731	2.21e-30
BSU_22080	ypwA	metal-dependent carboxypeptidase	1.64719	1.05e-31
BSU_39420	dra	deoxyribose-phosphate aldolase	1.64718	1.12e-29
BSU_10520	glcP	glucose/mannose:H+ symporter (recent HGT island)	1.64283	3.48e-25
BSU_15010	ylbH	16S rRNA m2G966 methyltransferase	1.63638	6.5e-22
BSU_06090	ydiR	type-2 restriction enzyme BsuMI component BsuRA (YdiR); prophage region 3	1.6361	1.11e-17
BSU_19410	cwlS	peptidoglycan hydrolase (cell wall-binding d,l-endopeptidase)	1.63236	5.07e-24
BSU_10200	yhfE	putative aminopeptidase	1.63046	5.89e-28
BSU_32290	yutF	5\' nucleotidase, promiscuous	1.62352	5.23e-28
BSU_02850	znuA	Zn(II)-binding lipoprotein	1.61986	5.18e-26
BSU_24570	gcvT	aminomethyltransferase (glycine cleavage system protein T)	1.61092	4.62e-23
BSU_29400	ascR	transcriptional regulator of operon snaA-ytnM degrading cysteine-containing compounds (AscR-N-acetylcysteine)	1.60975	2.85e-22
BSU_39620	yxeA	conserved protein of unknown function	1.6091	8.23e-08
BSU_21598	yoyK/1		1.60903	1.5e-06
BSU_21610	yokF	calcium-dependent DNA nuclease, lipoprotein; phage SPbeta	1.60577	2.29e-14
BSU_02700	lip	secreted alkaliphilic lipase	1.60574	4.71e-20
BSU_33040	citG	fumarate hydratase	1.60171	1.87e-30
BSU_23860	gndA	NADP+-dependent 6-P-gluconate dehydrogenase	1.59928	3.83e-30
BSU_04800	int	ICEBs1 mobile element: integrase	1.59817	9.82e-14
BSU_38550	ywaA	branched-chain amino acid aminotransferase	1.59567	5.79e-26
BSU_23840	rnz	ribonuclease Z	1.58833	8.68e-22
BSU_22810	yphF	putative lipoprotein of unknown function	1.58597	1.1e-25
BSU_03940	ycnI	putative membrane protein involved in copper intake	1.58536	1.28e-30
BSU_36870	atpB	ATP synthase (subunit a, component F0)	1.57776	3.8e-29
BSU_03630	bsdB	phenolic acid decarboxylase-flavin prenyltransferase subunit	1.57695	1.59e-07
BSU_39210	yxiF	conserved protein of unknown function	1.57618	2.05e-14
BSU_25050	yqgA	cell wall protein	1.57466	8.61e-19
BSU_16930	cinA	competence-damage inducible regulator	1.56953	1.89e-25
BSU_25880	yqxJ	hypothetical protein; skin element	1.56805	2.21e-18
BSU_25170	yqfO	putative GTP cyclohydrolase	1.56772	1.19e-27
BSU_38920	pepT	peptidase T (tripeptidase)	1.56638	1.83e-20
BSU_17540	ynaF	conserved hypothetical protein; defective phage region	1.56334	4.22e-05
BSU_08450	yfiZ	xenosiderophore schizokinen (dihydroxamate) transporter (permease)	1.56204	2.31e-21
BSU_36370	ywpB	beta-hydroxyacyl	1.56165	1.26e-09
BSU_39400	pdp	pyrimidine-nucleoside phosphorylase	1.55921	5.18e-28
BSU_24550	gcvPB	glycine decarboxylase (subunit 2) (glycine cleavage system protein P)	1.55459	8.53e-23
BSU_37120	fbaA	fructose-1,6-bisphosphate aldolase	1.55394	8.04e-30
BSU_28270	leuB	3-isopropylmalate dehydrogenase	1.55383	4.12e-26
BSU_34710	psdS	two-component sensor histidine kinase	1.55242	1.53e-20
BSU_33750	sdpA	export step of killing factor SdpC	1.55029	3.21e-12
BSU_28230	tig	prolyl isomerase (trigger factor)	1.54774	1.54e-25
BSU_39150	yxiJ	conserved protein of unknown function	1.54652	6.33e-07
BSU_21590	yokH	conserved protein of unknown function; phage SPbeta	1.54318	2.95e-25
BSU_11910	yjcM	conserved hypothetical protein; phage island	1.53908	1.37e-11
BSU_15840	yloV	putative enzyme structurally related to dihydroxyacetone/glyceraldehyde kinase	1.53496	5.23e-28
BSU_17520	ynaD	putative N-acetyltransferase; putative phage region	1.53189	1.71e-08
BSU_28260	leuC	3-isopropylmalate dehydratase (large subunit)	1.53133	2.17e-29
BSU_08650	fabL	enoyl-acyl carrier protein reductase III	1.52806	3.11e-23
BSU_03960	ycnK	transcriptional regulator of copper intake (CutR-Cu(+))	1.52287	9.05e-27
BSU_15590	sat	sulfate adenylyltransferase	1.52183	1.77e-26
BSU_21640	yokC	conserved hypothetical protein; phage SPbeta	1.51647	9.03e-10
BSU_32880	mdtP	multidrug-efflux transporter	1.51329	5.16e-27
BSU_27260	mccA	cystathionine beta-synthase for the reverse transsulfuration pathway	1.51038	9.17e-24
BSU_13620	mtnD	acireductone dioxygenase (Ni2+ or Fe2+-requiring)	1.51024	1.01e-22
BSU_32750	metN	methionine ABC transporter (ATP-binding protein)	1.50812	2.3e-22
BSU_14450	ampS	aminopeptidase	1.50512	2.04e-18
BSU_00390	yabD	D-amino acyl-tRNA deacylase	1.50383	1.7e-20
BSU_16110	dprA	DNA processing Smf single strand binding protein	1.50144	3.25e-23
BSU_39630	yxdM	ABC transporter (permease); efflux of cationic peptides	1.50121	1.51e-11
BSU_36810	atpD	ATP synthase (subunit beta, component F1)	1.50106	4.98e-27
BSU_10370	yhfU	biotin transporter	1.49888	7.54e-09
BSU_11930	yjcO	putative DNA binding protein; phage island	1.49834	6.57e-09
BSU_35000	hprK	serine/threonine protein kinase/phosphorylase (pyrophosphate-producing)	1.49479	1.27e-20
BSU_25250	ccpN	negative regulator of gluconeogenesis	1.49426	1.57e-22
BSU_00120	pdxT	glutamine amidotransferase for pyridoxal phosphate synthesis; pyridoxal 5\'-phosphate synthase complex, glutamine amidotransferase subunit PdxT	1.49282	9.06e-24
BSU_33320	fhuD	ferrichrome ABC transporter (ferrichrome-binding lipoprotein)	1.49065	9.18e-17
BSU_02710	yczC	putative integral membrane protein of unknown function	1.48794	7.61e-15
BSU_17160	pksH	enoyl-CoA hydratase for bacillaene biosynthesis	1.48654	1.01e-14
BSU_09660	yheN	putative polysaccharide deacetylase	1.48638	3.03e-26
BSU_35480	degV	fatty acid kinase fatty acid binding subunit A	1.4849	2.62e-19
BSU_17170	pksI	decarboxylase involved in bacillaene synthesis	1.48458	1.57e-10
BSU_27580	yrvJ	putative N-acetylmuramoyl-L-alanine amidase, family 3	1.48371	2.2e-25
BSU_38210	gtcA	putative cell wall glycosylation protein	1.48275	1.07e-08
BSU_19470	yojF	conserved protein of unknown function (bacillithiol synthesis operon)	1.48105	9.49e-21
BSU_21660	sprA	serine-type phage integrase; phage SPbeta	1.47737	1.25e-14
BSU_16510	pyrH	uridylate kinase	1.47709	1.38e-25
BSU_17390	nrdF	ribonucleoside-diphosphate reductase (minor subunit)	1.47662	3.77e-24
BSU_28950	thrS	threonyl-tRNA synthetase	1.47624	1.59e-26
BSU_00380	metS	methionyl-tRNA synthetase	1.47461	3.55e-20
BSU_11880	metC	cystathionine beta-lyase	1.47375	1.62e-24
BSU_15180	murE	UDP-N-acetylmuramoylalanyl-D-glutamate-2, 6-diaminopimelate ligase	1.47232	5.64e-24
BSU_03370	yckA	aminoacid ABC transporter (permease subunit)	1.47132	5.02e-15
BSU_04536	fbpA	regulator of iron homeostasis	1.46716	2.12e-13
BSU_29250	nrnA	nanoRNase (oligoribonuclease) (3\'->5\'short substrates, 5\'->3\' long substrates), 3\',5\'-bisphosphate nucleotidase	1.46581	4e-25
BSU_09080	yhcH	putative ABC transporter (ATP-binding protein)	1.46417	2.09e-16
BSU_29200	accA	acetyl-CoA carboxylase (carboxyltransferase alpha subunit)	1.46129	7.34e-25
BSU_40200	yydD	putative DNA wielding protein	1.46075	7.58e-13
BSU_22690	aroH	chorismate mutase	1.45408	3.76e-21
BSU_02410	ybgG	homocysteine methylase using (R,S)AdoMet	1.45158	6.61e-11
BSU_26830	zinT	lipoprotein buffering protein for Zn2+ transport	1.44897	1.61e-16
BSU_18850	yobD	transcriptional regulator (phage-related, Xre family); putative defective prophage 6	1.44728	9.56e-08
BSU_12450	yjpA	putative enzyme	1.44465	3e-07
BSU_14890	ctaC	cytochrome caa3 oxidase (subunit II)	1.44431	6.98e-25
BSU_22610	tyrA	prephenate dehydrogenase	1.44399	2.11e-23
BSU_39220	wapI	antitoxin of WapA tRNase	1.44149	1.35e-12
BSU_15600	cysC	adenylylsulfate kinase	1.43759	6.05e-23
BSU_10090	yhgB	hypothetical protein BSU_10090	1.43694	0.000760603
BSU_08480	yfhC	putative oxidoreductase (nitroreductase family)	1.43521	3.94e-23
BSU_31680	comA	two-component response quorum-sensing regulator	1.43445	8.43e-23
BSU_12410	bstD	putative DNA-binding protein	1.4339	9.67e-13
BSU_13870	ykvZ	putative transcriptional regulator (LacI family)	1.43356	4.19e-15
BSU_05329	ydzO	hypothetical protein BSU_05329	1.43304	0.000256024
BSU_10510	yhjH	putative transcriptional regulator	1.43285	3.99e-22
BSU_03750	yclJ	two-component response regulator	1.432	5.68e-15
BSU_33260	yvrN	putative ABC transporter (ATP-binding protein)	1.4316	6.36e-21
BSU_39600	yxeC	putative integral membrane protein of unknown function	1.43066	3.09e-13
BSU_03760	yclK	two-component sensor histidine kinase	1.4298	6.18e-23
BSU_38260	efeB	peroxidase converting ferric iron into ferrous iron	1.4254	2.22e-23
BSU_34720	psdR	two-component response regulator	1.42274	1.13e-10
BSU_31690	comP	two-component sensor histidine kinase	1.41806	6.52e-24
BSU_30360	yttA	conserved protein of unknown function	1.41438	6.48e-16
BSU_32240	thrB	homoserine kinase	1.41401	3.96e-24
BSU_33470	bdbC	thiol-disulfide oxidoreductase	1.41336	2.24e-21
BSU_24350	accB	acetyl-CoA carboxylase subunit (biotin carboxyl carrier subunit)	1.4133	1.7e-16
BSU_39190	yxiG	conserved hypothetical protein	1.41322	4.67e-12
BSU_18150	xynC	secreted endo-xylanase	1.41284	3.95e-20
BSU_08440	yfiY	xenosiderophore schizokinen (dihydroxamate) transporter binding lipoprotein	1.4128	1.2e-17
BSU_11929	yjzG	hypothetical protein BSU_11929	1.40958	0.0145514
BSU_01845	ybcC	conserved transmembrane protein coupled to NADH-ubiquinone oxidoreductase chain 5 homolog; prophage 1 region	1.40761	1.67e-08
BSU_30320	leuS	leucyl-tRNA synthetase	1.40616	3.54e-23
BSU_04260	topB	DNA topoisomerase III	1.40375	3.96e-24
BSU_20040	yosP	phage SPbeta ribonucleoside diphosphate reductase	1.40342	3.16e-06
BSU_34390	pnbA	para-nitrobenzyl esterase (intracellular esterase B)	1.40106	2.37e-22
BSU_14900	ctaD	cytochrome caa3 oxidase (subunit I)	1.40095	8.96e-19
BSU_13200	rsbRB	component of the anxiosome (stressosome)	1.39989	2.55e-13
BSU_13880	glcT	transcriptional antiterminator (BglG family)	1.39704	9.57e-20
BSU_15410	ylmH	factor involved in shape determination, RNA-binding fold	1.39359	4.99e-18
BSU_22750	menH	demethylmenaquinone methyltransferase	1.39175	4.23e-19
BSU_26760	yrdC	putative hydrolase	1.39133	9.32e-09
BSU_32890	yusQ	hydratase of unidentified specificity (tautomerase superfamily)	1.38919	0.00026571
BSU_11020	yitK	putative RNA or cyclic d-GMP binding protein	1.38802	4.74e-16
BSU_11610	nadF	inorganic polyphosphate/ATP-NAD kinase (quinolate activated)	1.38788	2.15e-18
BSU_08290	lnrJ	two-component sensor histidine kinase	1.38593	4.59e-15
BSU_31350	pgi	glucose-6-phosphate isomerase	1.38348	1.1e-23
BSU_08470	yfhB	putative isomerase	1.38272	5.96e-22
BSU_37090	glpX	fructose 1,6-bisphosphatase class II	1.38218	5.28e-23
BSU_03359	yczL	hypothetical protein BSU_03359	1.37806	1.21e-22
BSU_39300	yxiD	ribonuclease toxin of the RtbD-RtbE toxin-antitoxin system	1.37717	1.11e-17
BSU_00970	yacP	ribosome-dependent mRNA endonuclease	1.37441	5.12e-16
BSU_26150	yqbD	putative nucleic acid-binding protein; skin element	1.37181	2.54e-05
BSU_28640	pheS	phenylalanyl-tRNA synthetase (alpha subunit)	1.36869	2.46e-19
BSU_25040	yqgB	factor involved in motility	1.36405	7.99e-18
BSU_03640	bsdC	promiscuous phenolic acid decarboxylase subunit; 1,4-dihydroxy-2-naphtoate-heptaprenyl diphosphate decarboxylase	1.36391	1.28e-10
BSU_37020	ywkD	putative enzyme	1.36349	0.000165252
BSU_32230	yuxL	putative acylaminoacyl-peptidase	1.36093	8.84e-21
BSU_03270	ycgT	Fur-regulated NADPH:ferredoxin oxidoreductase	1.35665	1.69e-15
BSU_08350	lipB	secreted esterase / acylglycerol lipase	1.35518	6.46e-07
BSU_33290	fhuC	ferrichrome ABC transporter (ATP-binding protein)	1.35077	3.23e-16
BSU_14680	ykzC	putative acyltransferase	1.35026	1.1e-13
BSU_33300	fhuG	ferrichrome ABC transporter (permease)	1.34694	4.77e-10
BSU_18100	parC	subunit A of DNA topoisomerase IV (ATP-dependent)	1.34498	2.61e-21
BSU_13580	mtnE	methionine-glutamine aminotransferase	1.34145	2.48e-17
BSU_40590	yybM	putative transporter permease subunit	1.33876	4.35e-09
BSU_36360	mscL	large conductance mechanosensitive channel protein	1.33425	1.15e-06
BSU_07650	yflK	putative sulfur carrier	1.33383	7.52e-16
BSU_08460	yfhA	xenosiderophore schizokinen (dihydroxamate) transporter (permease)	1.33359	1.65e-11
BSU_15020	ylbI	phosphopantetheine adenylyltransferase	1.3332	1.2e-14
BSU_16900	ymfK/2		1.33281	2.62e-18
BSU_19630	deoD	purine nucleoside phosphorylase	1.32929	7.32e-15
BSU_14520	adeC	adenine deaminase	1.32915	1.14e-18
BSU_04040	ycsE	5-amino-6-ribitylamino-2,4(1H, 3H)-pyrimidinedione 5\'-phosphate phosphatase / 5\' nucleotidase	1.32648	1.26e-14
BSU_11970	yjcS	conserved hypothetical protein; phage island	1.32612	2.88e-07
BSU_19000	yobL	phage toxin ribonuclease; putative defective prophage 6	1.32234	4.87e-13
BSU_37300	ywiC	putative integral inner membrane protein	1.32022	5.86e-07
BSU_26890	csn	chitosanase	1.31887	1.32e-21
BSU_03190	ycgL	conserved protein of unknown function	1.3156	4.76e-16
BSU_11600	sasB	(p)ppGpp synthetase	1.31445	1.08e-16
BSU_35060	cypX	cyclo-L-leucyl-L-leucyl dipeptide oxidase, pulcheriminic synthase	1.31433	4.01e-14
BSU_36250	ptkA	maintenance protein tyrosine kinase involved in biofilm formation	1.31376	5.92e-17
BSU_25890	yqxI	hypothetical protein; skin element	1.31325	7.04e-14
BSU_00110	pdxS	glutamine amidotransferase for pyridoxal phosphate synthesis; pyridoxal 5\'-phosphate synthase complex, synthase subunit	1.31229	2.14e-20
BSU_11200	argJ	ornithine acetyltransferase; amino-acid acetyltransferase	1.31123	1.75e-18
BSU_23680	yqjZ	putative degradation enzyme (oxygenase)	1.31062	2.91e-13
BSU_28130	hemB	delta-aminolevulinic acid dehydratase (porphobilinogen synthase)	1.30873	5.24e-19
BSU_05940	tsaD	tRNA(NNU) t(6)A37 threonylcarbamoyladenosine modification; glycation binding protein	1.3085	1.07e-11
BSU_39930	yxaM	putative efflux transporter	1.3073	2.91e-20
BSU_36770	spoIIT	conserved protein of unknown function	1.30687	1.92e-18
BSU_35850	ywtE	5-amino-6-ribitylamino-2,4(1H, 3H)-pyrimidinedione 5\'-phosphate phosphatase (promiscuous activity)	1.30598	6.18e-14
BSU_17530	ynaE	conserved hypothetical protein	1.30516	1.7e-09
BSU_37670	hemQ	iron-coproporphyrin (coproheme) decarboxylase	1.30365	9.69e-20
BSU_17230	pksS	cytochrome P450 of bacillaene metabolism	1.30267	1.19e-18
BSU_12520	xkdB	phage PBSX; conserved hypothetical protein	1.30262	0.00542277
BSU_33910	pgm	phosphoglycerate mutase	1.30092	1.41e-18
BSU_14490	kinC	two-component sensor potassium-responsive histidine kinase regulating cannibalism and biofilm formation	1.29944	1.99e-14
BSU_38910	yxjL	two-component response regulator	1.29728	5.34e-05
BSU_05340	aseA	arsenite/antimonite/H+ antiporter	1.29725	2.98e-10
BSU_22760	hepS	heptaprenyl diphosphate synthase component I	1.29533	1.62e-18
BSU_06020	groES	chaperonin small subunit	1.29443	1.86e-14
BSU_37150	pyrG	CTP synthetase	1.2932	1.56e-19
BSU_06110	ydjA	type-2 restriction enzyme BsuMI component BsuRC (YdjA); prophage region 3	1.28891	4.49e-15
BSU_22450	cca	tRNA nucleotidyltransferase	1.28623	8.82e-17
BSU_27900	pheA	prephenate dehydratase	1.28457	3.63e-15
BSU_36080	ywrF	putative flavin-binding monooxygenase	1.28416	5.9e-08
BSU_29730	motP	sodium channel stator-force generator subunit of flagellar rotation	1.28372	5.95e-08
BSU_22740	hepT	heptaprenyl diphosphate synthase component II	1.28205	1.14e-16
BSU_37640	lipL	amidotransferase of the octanoyl moiety from octanoyl-GcvH to the E2 subunit of pyruvate dehydrogenase	1.28194	3.23e-12
BSU_15610	ylnD	uroporphyrinogen III and precorrin-1 C-methyltransferase	1.28152	2.15e-18
BSU_29480	ytxK	putative nucleic acid methyltransferase	1.28043	1.68e-18
BSU_29490	tpx	thiol peroxidase (lipid hydroperoxide reductase)	1.27998	1.46e-17
BSU_23210	scpB	chromosome condensation and segregation factor	1.27993	8.1e-12
BSU_11150	yitV	putative carboxylesterase	1.2764	2.75e-14
BSU_16520	frr	ribosome recycling factor	1.27618	3.29e-17
BSU_22600	aroE	3-phosphoshikimate 1-carboxyvinyltransferase (5-enolpyruvoylshikimate-3-phosphate synthase)	1.27266	1.68e-17
BSU_33890	yvbK	putative N-acyltransferase	1.27161	8.06e-15
BSU_27850	nadA	quinolinate synthetase	1.2702	1.08e-11
BSU_23836	rpmGCc		1.26996	1.26e-08
BSU_16500	tsf	elongation factor Ts	1.26979	3.47e-17
BSU_00930	cysE	serine O-acetyltransferase	1.26969	1.65e-16
BSU_18920	phrK	secreted regulator of the activity of phosphatase RapK	1.26853	4.1e-11
BSU_31959	ybdZ	stimulator of DhbF tyrosine adenylation activity	1.26814	2.25e-14
BSU_10210	yhfF	putative RNA-binding PUA-containing enzyme	1.26737	1.06e-14
BSU_22550	qcrB	menaquinol:cytochrome c oxidoreductase (cytochrome b subunit)	1.26689	4.74e-15
BSU_23760	coaA	pantothenate kinase	1.26625	3.36e-12
BSU_06130	ydjC	conserved hypothetical protein; prophage region 3	1.2639	0.0059056
BSU_40610	yybK	putative transporter permease subunit	1.26208	0.0142677
BSU_15460	ylyB	pseudouridylate synthase	1.25981	2.04e-16
BSU_06140	gutR	transcriptional regulator of the glucitol operon	1.25886	1.59e-15
BSU_13120	proB	glutamate 5-kinase	1.2537	3.12e-16
BSU_01770	glmM	phosphoglucosamine mutase	1.24772	1.56e-18
BSU_34700	psdA	lantibiotic ABC transporter (ATP-binding protein)	1.24715	4.23e-10
BSU_04560	ddl	D-alanyl-D-alanine ligase A	1.24656	3.98e-19
BSU_32380	yunE	putative transporter	1.24584	3.78e-08
BSU_38280	efeU	ferrous ion permease	1.24425	1.54e-12
BSU_19360	odhB	2-oxoglutarate dehydrogenase complex (dihydrolipoamide transsuccinylase, E2 subunit)	1.24223	3.83e-19
BSU_29190	pfkA	6-phosphofructokinase	1.24161	1.98e-17
BSU_36900	glyA	serine hydroxymethyltransferase	1.23589	5.02e-19
BSU_17100	pksC	malonyl-CoA-acyltransferase involved in bacillaene synthesis	1.23485	5.18e-16
BSU_27550	aspS	aspartyl-tRNA synthetase, promiscuous (also recognizes tRNAasn)	1.22943	2.09e-17
BSU_19370	odhA	2-oxoglutarate dehydrogenase (E1 subunit)	1.22869	4.92e-19
BSU_00960	yacO	23S rRNA (Gm2251)-methyltransferase	1.22651	1.1e-16
BSU_13040	hmp	flavohemoglobin	1.22576	5.67e-15
BSU_40640	yybH	conserved hypothetical protein	1.22474	0.000144696
BSU_40100	ahpF	alkyl hydroperoxide reductase (large subunit)	1.22264	1.43e-17
BSU_00140	dck	deoxyadenosine/deoxycytidine kinase	1.22223	7.24e-11
BSU_23970	artQ	high affinity arginine ABC transporter (permease)	1.21824	1.1e-14
BSU_29210	accD	acetyl-CoA carboxylase (carboxyltransferase beta subunit)	1.21774	7.27e-17
BSU_35720	tagF	CDP-glycerol:polyglycerol phosphate glycero-phosphotransferase (poly(glycerol phosphate) polymerase)	1.21633	1.48e-16
BSU_30800	menB	dihydroxynapthoic acid synthetase	1.213	8.19e-18
BSU_09310	pgcA	alpha-phosphoglucomutase	1.20897	9.89e-18
BSU_39170	yxzG	putative nucleic acid binding protein	1.20554	3.31e-08
BSU_14140	ccpC	transcriptional repressor of citB and citZ	1.20416	8.1e-17
BSU_33130	liaI	membrane anchor for the phage-shock protein A homolog LiaH	1.20402	1.58e-15
BSU_25240	yqfL	bifunctional ADP-dependent kinase-Pi-dependent pyrophosphorylase / positive regulator of gluconeogenesis	1.204	1.8e-15
BSU_37310	fnr	transcriptional regulator of anaerobic metabolism (FNR/CAP family)	1.20398	7.4e-17
BSU_39160	yxiI	conserved protein of unknown function	1.2029	5.89e-08
BSU_09910	yhaO	putative DNA repair exonuclease	1.20092	3.05e-12
BSU_11210	argB	N-acetylglutamate 5-phosphotransferase (acetylglutamate kinase)	1.19998	6.09e-15
BSU_17690	yncM	conserved exported protein	1.1992	2.29e-15
BSU_22470	bshB1	N-acetyl-alpha-D-glucosaminyl L-malate deacetylase 1; malate N-acetylglucosamine N-acetyl hydrolase	1.19755	2.09e-13
BSU_06038	ydzT/5		1.19631	0.000955981
BSU_18440	gltB	glutamate synthase (small subunit, NADP-dependent)	1.19566	6.47e-15
BSU_31400	alaT	putative aspartate aminotransferase	1.19464	2.53e-17
BSU_02570	ycbN	putative ABC efflux transporter (ATP-binding protein)	1.1942	1.59e-05
BSU_09110	yhcJ	putative ABC transporter (binding lipoprotein)	1.19377	2.82e-16
BSU_19579	yoyD	putative exported protein	1.19224	0.00180983
BSU_02560	ycbM	two-component sensor histidine kinase	1.19065	1.01e-05
BSU_33480	bdbD	thiol-disulfide oxidoreductase	1.18787	2.08e-17
BSU_35070	yvmC	cyclodipeptide synthase (tRNA-dependent), pulcherimminic acid precursor	1.1865	9.6e-13
BSU_28280	leuA	2-isopropylmalate synthase	1.1864	8.62e-18
BSU_26930	yraI	conserved protein of unknown function	1.1838	2.9e-08
BSU_36460	ywoF	putative pectin lyase	1.18288	9.21e-14
BSU_13990	kinA	sporulation-specific ATP-dependent protein histidine kinase	1.18139	1.48e-16
BSU_18990	yobK	antitoxin inhibiting Rnase RttL	1.18088	2.87e-11
BSU_15280	ftsA	cell-division protein essential for Z-ring assembly	1.18022	1.44e-17
BSU_40660	yybF	putative permease	1.17997	7.75e-10
BSU_28440	sdhA	succinate dehydrogenase (flavoprotein subunit)	1.17993	1.75e-17
BSU_06640	yerI	putative kinase	1.17989	4.89e-17
BSU_07370	yfmR	putative energy-dependent translational throttle A	1.17924	2.09e-16
BSU_02720	yccF	conserved protein of unknown function	1.17793	4.92e-16
BSU_21650	yokB	hypothetical protein; phage SPbeta	1.17778	1.63e-10
BSU_07955	yfkA	putative Fe-S oxidoreductase, radical SAM superfamily	1.17728	3e-12
BSU_27650	secDF	protein-export membrane protein	1.17567	1.92e-14
BSU_33880	yvbJ	conserved protein of unknown function	1.17547	3.68e-10
BSU_14910	ctaE	cytochrome caa3 oxidase (subunit III)	1.17536	1.85e-12
BSU_25260	glyS	glycyl-tRNA synthetase (beta subunit)	1.17512	5.96e-17
BSU_22480	mgsA	methylglyoxal synthase	1.17325	1.35e-07
BSU_15190	mraY	phospho-N-acetylmuramoyl-pentapeptide undecaprenyl phosphate (C55P) transferase	1.17191	4.77e-12
BSU_09280	glpF	glycerol permease	1.1719	5.72e-11
BSU_00500	gcaD	bifunctional glucosamine-1-phosphate N-acetyltransferase/UDP-N-acetylglucosamine pyrophosphorylase	1.16894	7.48e-17
BSU_13250	ykoG	two-component response regulator	1.16391	4.58e-06
BSU_31760	pncA	nicotinamidase; NAD salvage pathway	1.16332	2.38e-15
BSU_01780	glmS	L-glutamine-D-fructose-6-phosphate amidotransferase	1.16133	1.08e-16
BSU_06240	bdhA	acetoin reductase/2,3-butanediol dehydrogenase	1.16038	5.09e-17
BSU_28020	mreC	cell-shape determining protein	1.15645	5.34e-16
BSU_00780	folB	dihydroneopterin aldolase	1.1558	1.92e-11
BSU_18450	gltA	glutamate synthase (large subunit, NADP-dependent)	1.1523	1.31e-15
BSU_39180	yxiH	conserved protein of unknown function	1.15195	4.9e-08
BSU_33900	eno	enolase	1.14911	7.67e-17
BSU_16710	mlpA	specific processing protease	1.14908	1.28e-12
BSU_06800	yezA	hypothetical protein; HGT island	1.14856	0.0104917
BSU_37710	bacD	alanine-anticapsin ligase	1.14755	3.14e-14
BSU_10050	ecsB	ABC transporter (permease subunit)	1.14627	1.6e-12
BSU_39200	yxzC	putative nucleic acid binding protein	1.14616	2.31e-07
BSU_06690	gatB	glutamyl-tRNA(Gln) amidotransferase (subunit B)	1.14466	2.25e-16
BSU_39450	yxeR	putative ethanolamine permease	1.14272	1.07e-13
BSU_02520	ycbJ	putative phosphotransferase	1.14248	2.32e-14
BSU_39650	yxdK	two-component sensor histidine kinase	1.14089	1.73e-07
BSU_36910	ywlG	conserved protein of unknown function	1.14068	1.28e-13
BSU_18849	yozV	putative phage protein; putative defective prophage 6	1.13989	0.00861366
BSU_24040	bkdAB	branched-chain alpha-keto acid dehydrogenase E1 subunit	1.13865	9.16e-13
BSU_34110	rsbP	phosphoserine protein-phosphatase	1.13779	1.28e-12
BSU_18160	xynD	arabinoxylan arabinofuranohydrolase	1.13772	2.09e-13
BSU_28250	leuD	3-isopropylmalate dehydratase (small subunit)	1.13696	3.37e-16
BSU_34070	yvfT	two-component sensor histidine kinase	1.13651	1.05e-11
BSU_23850	zwf	glucose-6-phosphate 1-dehydrogenase (NADP-dependent)	1.13434	1.13e-14
BSU_29130	icd	isocitrate dehydrogenase	1.13399	6.88e-16
BSU_32870	mdtR	transcriptional regulator (MarR family, low level antibiotic resistance)	1.13395	3.57e-12
BSU_19479	yoyC	conserved protein of unknown function	1.13192	1.36e-10
BSU_36220	ywqG	conserved protein of unknown function	1.13174	6.34e-11
BSU_26870	yraN	putative transcriptional regulator (probes citrate or citrate-related metabolite)	1.1308	1.54e-07
BSU_09330	yhcZ	two-component response regulator	1.13075	3.05e-10
BSU_16700	ylxY	putative sugar deacetylase	1.12881	2.29e-12
BSU_38020	pdxK	pyridoxine, pyridoxal, and pyridoxamine kinase	1.12879	6.36e-13
BSU_24050	bkdAA	branched-chain alpha-keto acid dehydrogenase E1 subunit	1.12792	2.38e-12
BSU_38250	ywbO	putative sulfur oxido-reductase	1.12617	4.38e-10
BSU_05320	ydeS	putative transcriptional regulator (TetR/AcrR family)	1.12135	1.39e-06
BSU_20850	aimP	arbitrium lysis /lysogeny regulatory peptide; phage SPbeta	1.12017	0.00402625
BSU_25670	yqeH	potassium-dependent GTPase involved in ribosome 30S assembly	1.11804	1.27e-13
BSU_23360	ppiB	peptidyl-prolyl isomerase	1.11514	2.04e-13
BSU_17040	mutS	DNA mismatch repair recognition factor	1.11495	1.19e-13
BSU_16760	dapG	aspartokinase I (alpha and beta subunits)	1.11452	4.74e-15
BSU_38820	yxkF	transcriptional regulator (regulates yxkF-msmX expression)	1.11346	3.34e-09
BSU_03820	fpbP	petrobactin iron-siderophore ABC transporter (ATP-binding protein)	1.11289	8.46e-13
BSU_14670	yktC	inositol monophosphatase / 5\' nucleotidase (purine nucleoside monophosphate)	1.11244	5.77e-10
BSU_00820	lysS	lysyl-tRNA synthetase	1.11224	3.84e-15
BSU_20940	yopC	conserved protein of unknown function; phage SPbeta	1.11086	1.2e-09
BSU_37260	narJ	nitrate reductase molybdenum cofactor assembly chaperone NarJ	1.11067	0.00780614
BSU_16550	ispC	1-deoxy-D-xylulose-5-phosphate reductoisomerase	1.11036	2.19e-14
BSU_37320	narK	nitrite extrusion permease	1.10862	2.3e-05
BSU_00950	mrnC	ribonuclease for 23S RNA maturation, mini-RNase III	1.10681	1.07e-10
BSU_05720	ydhE	putative glycosyltransferase	1.10634	1.82e-12
BSU_10310	yhfO	putative N-acetyltransferase	1.10549	5.2e-05
BSU_18540	yoaB	negatively charged metabolite transporter	1.1048	6.18e-12
BSU_14110	ykuK	putative RNA-binding enzyme component	1.10178	4.64e-14
BSU_37590	ywgA	conserved protein of unknown function	1.09892	5.38e-11
BSU_25460	dnaJ	co-factor of molecular chaperone	1.09891	5.5e-13
BSU_00940	cysS	dual cysteinyl-tRNA synthetase; cysteine persulfide synthase	1.09876	2.94e-14
BSU_15620	sirB	sirohydrochlorin ferrochelatase	1.09719	1.14e-13
BSU_37930	ywdK	conserved membrane protein	1.09241	1.52e-07
BSU_34980	yvoD	putative integral inner membrane protein with nucleotide binding domain	1.09112	5.73e-12
BSU_02230	purT	phosphoribosylglycinamide formyltransferase 2	1.09015	1.25e-10
BSU_09190	yhcR	non specific extracellular Ca2+-dependent endonuclease cleaving RNA and DNA	1.09003	9.67e-15
BSU_19120	czrA	transcriptional regulator (multiple metal-sensing ArsR-SmtB transcriptional repressor favouring Zn2+)	1.0895	9.01e-07
BSU_06550	yecA	putative amino acid exporter	1.08884	0.00523931
BSU_15040	ylbK	putative hydrolase	1.08658	4.74e-08
BSU_28140	hemD	uroporphyrinogen III cosynthase	1.08479	8.84e-13
BSU_12230	yjjA	putative enzyme	1.08428	1.18e-12
BSU_32400	yunG	conserved protein of unknown function	1.08391	0.00222426
BSU_31080	bslA	biofilm hydrophobic layer component	1.08214	6.47e-09
BSU_15760	prpC	multitarget phosphorylated protein phosphatase	1.0815	2.41e-10
BSU_30400	bceR	two-component response regulator controlling resistance to antibiotics affecting the envelope	1.08109	4.45e-09
BSU_04780	ydcI	RNA helicase transcriptional accessory protein	1.07914	3.44e-13
BSU_01860	ybcF	putative enzyme; prophage 1 region	1.07695	0.009808
BSU_03830	fpbQ	petrobactin iron-siderophore ABC transporter (binding lipoprotein)	1.07585	1.37e-14
BSU_29180	pyk	pyruvate kinase	1.07558	1.23e-14
BSU_18669	yozS	putative permease, phage-related; defective prophage 6	1.07486	0.0014704
BSU_24870	yqgP	membrane endopeptidase	1.07481	3.72e-11
BSU_10760	yisL	putative integral membrane protein	1.07465	1.05e-09
BSU_20770	yopT	conserved protein of unknown function; phage SPbeta	1.07446	0.00534224
BSU_00010	dnaA	chromosomal replication initiator informational ATPase	1.07264	5.75e-13
BSU_22030	dynA	dynamin GTPase	1.07203	7.85e-13
BSU_18800	penP	beta-lactamase precursor (putative hydrolase)	1.0719	4.88e-12
BSU_40710	yybA	transcriptional regulator (MarR family, polyamine export and degradation)	1.07147	7.29e-06
BSU_37680	bacG	cyclohexenol-containing tetrahydro-4-hydroxyphenylpyruvate H(4)HPP in bacilysin synthesis	1.06616	4.23e-13
BSU_39990	qdoR	transcriptional regulator of qdoI	1.06486	0.000151727
BSU_17210	pksN	trans AT polyketide synthase of type I involved in bacillaene synthesis	1.06453	1.3e-14
BSU_16150	clpQ	two-component ATP-dependent protease (N-terminal serine protease)	1.06148	6.81e-13
BSU_34030	lutC	component of an iron-sulfur oxidase for L-lactate utilization	1.06135	6.95e-10
BSU_18979	yoyA		1.05996	0.000533347
BSU_32090	yuiA	conserved protein of unknown function	1.0599	3.59e-11
BSU_37800	sivA	biofilm protein, member of the processed secretome contributing to biofilm hydrophobicity	1.05817	3.61e-12
BSU_39140	yxiK	conserved protein of unknown function	1.05758	4.07e-07
BSU_16020	rimM	16S rRNA processing protein	1.05701	1.46e-09
BSU_24060	lpdV	branched-chain alpha-keto acid dehydrogenase E3 subunit (dihydrolipoamide dehydrogenase)	1.05573	6.13e-10
BSU_23220	scpA	chromosome condensation and partitioning factor	1.05521	7.17e-10
BSU_21770	ilvA	threonine dehydratase	1.05423	7.24e-14
BSU_11030	yitL	RNA-binding protein	1.05408	2.97e-10
BSU_28030	mreB	cell-shape determining protein	1.05253	2.15e-13
BSU_06610	pcrA	ATP-dependent DNA helicase	1.05244	1.01e-11
BSU_36760	murAA	UDP-N-acetylglucosamine 1-carboxyvinyltransferase	1.05219	6.99e-12
BSU_28820	ysdC	putative fructose-lysine aminopeptidase	1.0517	1.13e-10
BSU_02320	ybfP	putative transcriptional regulator (AraC/XylS family)	1.05149	2.18e-11
BSU_33660	rghR	transcriptional repressor	1.05126	7.64e-05
BSU_18320	ppsC	non-ribosomal plipastatin synthetase C involved in synthesis of plipastatin	1.051	1.54e-13
BSU_13480	ykrK	regulator of quality control	1.05093	1.39e-10
BSU_35090	yvmA	pulcherriminic acid efflux transporter	1.05075	9.5e-14
BSU_13860	papB	Xaa-Pro Xaa-Pro-Xaa di-tri-peptidase used in osmoprotection	1.0505	1.13e-11
BSU_31410	alaR	putative transcriptional regulator (Lrp/AsnC family)	1.05012	2.44e-12
BSU_31670	yuxO	putative proofreading thioesterase in bacillibactin biosynthesis	1.04887	1.4e-09
BSU_41030	jag	SpoIIIJ-associated RNA/ssDNA-binding protein	1.04596	1.69e-13
BSU_35680	ggaB	poly(glucosyl N-acetylgalactosamine 1-phosphate) glucosyltransferase	1.04554	6.62e-08
BSU_11440	oppB	oligopeptide ABC transporter (permease)	1.04383	7.65e-11
BSU_15060	tmcAL	putative component of the degradosome	1.04378	2.42e-08
BSU_16010	ylqD	conserved hypothetical protein	1.04291	0.00021928
BSU_14360	yknY	subunit of efflux permease exporting the starvation-induced killing protein (ATP-binding protein)	1.04219	9.37e-11
BSU_14370	yknZ	permease subunit exporting Sporulation-Delaying Protein	1.03782	2.74e-09
BSU_15580	cysP	sulfate permease	1.03628	1.57e-10
BSU_30390	bceS	two-component sensor histidine kinase controlling resistance to antibiotics affecting the envelope	1.03392	2.55e-11
BSU_08230	catD	catechol-2,3-dioxygenase membrane subunit	1.03391	0.00168462
BSU_05050	lrpA	transcriptional regulator (Lrp/AsnC family)	1.03212	0.011764
BSU_03380	yckB	amino acid ABC transporter (binding lipoprotein subunit)	1.03035	1.34e-09
BSU_18300	ppsE	nonribosomal plipastatin synthetase E	1.02956	4.96e-13
BSU_23740	yqjU	hypothetical protein BSU_23740	1.02918	0.000502845
BSU_19460	bshB2	malate N-acetylglucosamine deacetylase (second enzyme)	1.02569	4.74e-09
BSU_28200	lonA	class III heat-shock ATP-dependent LonA protease	1.02544	3.55e-13
BSU_15270	sbp	putative integral inner membrane protein (small basic protein)	1.02213	7.6e-05
BSU_12180	yjhA	putative lipoprotein	1.02194	2.52e-05
BSU_39920	asnH	asparagine synthetase (glutamine-hydrolyzing)	1.02171	4.96e-12
BSU_13130	proA	gamma-glutamyl phosphate reductase	1.02164	6.4e-12
BSU_33120	liaH	modulator of liaIHGFSR (yvqIHGFEC) operon expression	1.02109	9.47e-11
BSU_07160	yetH	putative lyase/dioxygenase	1.01987	1.94e-07
BSU_32110	yumC	ferredoxin-NADP+ reductase (flavodoxin)	1.01941	7.52e-13
BSU_25270	glyQ	glycyl-tRNA synthetase (alpha subunit)	1.01745	2.38e-11
BSU_33920	tpi	triose phosphate isomerase	1.01718	4.18e-10
BSU_29450	argG	argininosuccinate synthase	1.01508	8.66e-12
BSU_13910	ptsI	phosphotransferase system (PTS) enzyme I	1.0149	5.27e-13
BSU_18840	xynA	secreted endo-1,4-beta-xylanase	1.01458	2.8e-09
BSU_19420	yojK	putative YDP-glycosyltransferase	1.01371	1.11e-09
BSU_20760	yopU	hypothetical protein; phage SPbeta	1.0134	0.00539143
BSU_04390	ydbA	conserved protein of unknown function	1.01207	3.69e-07
BSU_40160	yydH	membrane metalloprotease acting on modified factor LiaD	1.01119	0.0156378
BSU_34040	lutB	component of an iron-sulfur oxidase linked to L-lactate utilization	1.01052	1.68e-07
BSU_28430	sdhB	succinate dehydrogenase (iron-sulfur protein)	1.00843	2.31e-12
BSU_24530	lipM	protein octanoyltransferase	1.00524	5.8e-07
BSU_28090	valS	valyl-tRNA synthetase	1.00517	1.23e-11
BSU_37720	bacC	dihydroanticapsin 7-dehydrogenase	1.00497	3.69e-11
BSU_05410	ydfH	two-component sensor histidine kinase	1.00429	5e-06
BSU_13530	kinE	two-component sensor histidine kinase	1.00334	1.07e-12
BSU_10010	trpP	tryptophan transporter or sensor	1.0029	1.38e-10
BSU_10330	yhfQ	iron(III) siderophore-binding lipoprotein	1.00214	2.31e-10
BSU_29710	acuC	protein deacetylase (regulates AcsA activity)	1.00213	2.55e-08
BSU_40620	yybJ	putative ATP-binding cassette subunit of transporter	1.00021	1.39e-06
BSU_12240	yjkA	putative ABC transporter (permease)	1.00001	2.47e-05
BSU_12680	xkdO	phage PBSX; putative tape measure protein	-1.00082	1.73e-09
BSU_18410	ggt	membrane bound gamma-glutamyltranspeptidase	-1.0018	2.21e-10
BSU_01690	murR	transcriptional regulator MurR-N-acetylmuramic acid	-1.00189	2.45e-10
BSU_15210	spoVE	factor for spore cortex peptidoglycan synthesis (stage V sporulation)	-1.00258	1.17e-06
BSU_00860	clpC	class III stress response-related ATPase, AAA+ superfamily	-1.0028	6.32e-13
BSU_08779	ygzC	putative spore coat protein	-1.00494	0.0325732
BSU_11080	yitQ	conserved protein of unknown function	-1.01103	1.02e-07
BSU_12060	yjdI	cys-tRNApro deacetylase; tRNA editing	-1.01261	1.04e-07
BSU_24490	yqhQ	conserved protein of unknown function	-1.01346	7.98e-13
BSU_23390	spoVAF	stage V sporulation protein AF	-1.01352	1.45e-08
BSU_10320	yhfP	putative oxidoreductase	-1.01402	3.17e-11
BSU_30260	melR	transcriptional regulator (LacI family)	-1.01425	0.000252748
BSU_12671	xkdN	phage PBSX; conserved hypothetical protein	-1.01757	0.000492505
BSU_31570	nupQ	permease of ABC guanosine transporter	-1.01772	3.86e-08
BSU_11340	fabF	beta-ketoacyl-acyl carrier protein synthase II (involved in pimelate synthesis)	-1.01911	6.04e-13
BSU_16320	fliY	flagellar motor switching and energizing phosphatase	-1.02255	2.03e-07
BSU_24800	yqgW	conserved protein of unknown function	-1.02275	5.74e-11
BSU_09460	bcaP	branched-chain amino acid transporter or methylthioribose-degradation metabolite exporter	-1.02276	5.12e-10
BSU_35430	flgM	anti-sigma factor repressor of sigma(D)-dependent transcription	-1.02316	1.85e-05
BSU_00870	radA	DNA repair protein; 6-O-methylguanine-DNA methyltransferase	-1.02318	6.45e-10
BSU_33600	smpB	tmRNA-binding protein	-1.02437	1.39e-08
BSU_34450	sacB	levansucrase; levanase (moonlighting)	-1.02526	0.00204044
BSU_12440	phrA	secreted inhibitor of the activity of phosphatase RapA (quorum sensing)	-1.02582	8.67e-07
BSU_20450	yorA	putative uronase; phage SPbeta	-1.02622	1.21e-11
BSU_03220	putP	proline permease	-1.02687	2.03e-11
BSU_03100	ycgG	conserved protein of unknown function (similar to phage protein)	-1.02697	1.92e-10
BSU_27290	yrzA	conserved protein of unknown function	-1.03432	3.09e-05
BSU_37050	maeA	NAD-dependent malic enzyme (conversion of malate into pyruvate)	-1.03522	4.08e-07
BSU_14830	ylaM	L-glutamine amidohydrolase; glutaminase	-1.03854	1.23e-08
BSU_00180	yaaJ	tRNA specific adenosine A34 deaminase	-1.0407	7.06e-05
BSU_08540	yfhI	putative efflux transporter	-1.0483	7.55e-06
BSU_40560	yybP	putative manganese-binding lipoprotein	-1.04855	0.000180788
BSU_14050	ykuE	exported metallophosphoesterase (Mn2+ and Zn2+)	-1.04899	1.35e-05
BSU_20990	yonU	conserved protein of unknown function; phage SPbeta	-1.05143	7.41e-08
BSU_25420	yqeW	putative Na+/anion cotransporter	-1.05249	9.55e-05
BSU_05440	nap	carboxylesterase NP	-1.05548	5.39e-12
BSU_20510	yoqU	conserved hypothetical protein; phage SPbeta	-1.05652	0.0255403
BSU_00890	yacL	putative membrane protein possibly involved in RNA binding	-1.06124	2.21e-14
BSU_38690	yxlC	sigma-Y antisigma factor	-1.06427	0.00364284
BSU_13650	eag	putative small membrane protein	-1.06524	5.9e-08
BSU_22980	ypbG	putative phosphoesterase	-1.06585	2.44e-08
BSU_31310	yugP	putative metal-dependent protease/peptidase	-1.06811	3.36e-11
BSU_28730	araQ	arabinose/arabinan permease	-1.0691	0.00258633
BSU_09370	lytF	gamma-D-glutamate-meso-diaminopimelate muropeptidase (major autolysin, vegetative)	-1.0696	1.39e-09
BSU_08760	spo0M	protein involved in the control of the cell cycle as a function of the environment	-1.06985	9.64e-13
BSU_12800	xhlB	phage PBSX; holin	-1.07133	5.29e-06
BSU_32180	yutK	putative Na+(H+)/nucleoside cotransporter	-1.07339	9.35e-14
BSU_37030	racA	chromosome-pole-anchoring protein RacA	-1.07431	4.2e-12
BSU_35630	lytB	modifier of major autolysin amidase LytC	-1.07548	3.9e-06
BSU_29040	ytbD	putative transporter	-1.07651	0.00239643
BSU_07020	yesT	rhamnogalacturonan acetylesterase	-1.07679	0.0468672
BSU_19259	yoyB	conserved protein of unknown function	-1.07731	0.000823393
BSU_25810	arsR	transcriptional regulator (ArsR-arsenate); skin element	-1.08563	3.81e-07
BSU_26170	yqbB	putative phage head morphogenesis protein; skin element	-1.08571	0.00140842
BSU_12749	xkzA	phage PBSX; conserved hypothetical protein	-1.08628	0.00550414
BSU_12740	xkdU	phage PBSX; conserved hypothetical protein	-1.08706	8.74e-05
BSU_30160	ytcQ	putative ABC transporter (binding lipoprotein)	-1.08961	3.49e-10
BSU_04310	ydaN	putative regulator of exopolysaccharide synthesis	-1.09057	7.83e-05
BSU_10830	yisR	putative transcriptional regulator (AraC/XylS family)	-1.09143	1.14e-07
BSU_20370	yorI	putative replicative DNA helicase (DnaB family); phage SPbeta	-1.09248	0.00873115
BSU_08330	lnrN	ABC transporter (permease) biofilm formation	-1.09503	0.000798699
BSU_25360	yqfC	conserved sporulation protein of unknown function	-1.09614	0.00120537
BSU_39770	iolR	transcriptional regulator of the iol operon (DeoR family)	-1.09633	2.29e-12
BSU_15090	gerR	DNA-binding regulator	-1.09888	2.27e-13
BSU_03470	hxlR	positive regulator of hxlAB expression (formaldehyde sensing)	-1.10003	2.56e-06
BSU_14480	abh	transcriptional regulator	-1.10117	3.44e-11
BSU_12700	xkdQ	phage PBSX; conserved hypothetical protein	-1.10242	1.64e-06
BSU_10790	asnO	asparagine synthetase (sporulation related)	-1.10328	1.61e-12
BSU_33230	sigO	alternative sigma factor	-1.10478	0.000511995
BSU_35930	rbsD	D-ribose pyranase	-1.1067	0.000116928
BSU_28720	abfA	alpha-L-arabinofuranosidase	-1.1104	5.99e-06
BSU_09360	yhdC	putative exported protein	-1.11103	0.000183602
BSU_33510	copZ	copper insertion chaperone and transporter component	-1.11128	1.58e-11
BSU_28900	pftB	pyruvate import system subunit B	-1.11197	0.00174138
BSU_17320	ymaF	putative sporulation-related protein of unknown function	-1.11266	0.000938789
BSU_09640	yhdY	small conductance mechano-sensitive channel	-1.11338	3.51e-08
BSU_12390	uxaA	altronate dehydratase	-1.11594	3.73e-06
BSU_05490	mhqO	putative dioxygenase	-1.12187	1.13e-07
BSU_14210	ykuT	small-conductance mechanosensitive channel	-1.12316	1.46e-13
BSU_13950	mcpC	methyl-accepting chemotaxis protein	-1.12513	2.31e-08
BSU_39030	yxiT		-1.12675	0.000106241
BSU_07090	yetA	putative enzyme	-1.12917	5.71e-05
BSU_31420	yugF	putative hydrolase	-1.12939	3.36e-07
BSU_14040	ldt	murein L,D-transpeptidase	-1.13013	1.77e-05
BSU_15800	yloS	thiamine pyrophosphokinase	-1.13136	4.72e-09
BSU_04850	ydcP	ICEBs1 mobile element: helicase processivity factor	-1.13137	0.0203564
BSU_38560	licH	6-phospho-beta-glucosidase	-1.13192	6.79e-11
BSU_35120	yvlB	conserved protein of unknown function, stress-related	-1.13229	1.09e-11
BSU_10380	hemAT	heme-based dioxygen sensor	-1.13507	9.23e-08
BSU_08740	ygzB	putative membrane protein	-1.13807	1.05e-11
BSU_22849	ypzH	conserved protein of unknown function	-1.14007	0.023354
BSU_07070	yesY	rhamnogalacturonan acetylesterase	-1.14085	0.0227279
BSU_28330	ysnE	putative indole acetic acid N-acetyltransferase	-1.14232	1.21e-06
BSU_05820	gmuA	oligo-alpha-mannoside phosphotransferase system enzyme IIA	-1.14256	0.00018262
BSU_12780	xepA	phage PBSX; lytic exoenzyme	-1.14365	0.000115415
BSU_14010	cheV	coupling protein and response regulator for CheA activity in response to attractants (chemotaxis)	-1.144	3.44e-13
BSU_08670	ygaB	conserved hypothetical protein	-1.14481	2.37e-09
BSU_20780	yopS	putative transcriptional regulator, lambda repressor-like; phage SPbeta	-1.14524	7.91e-10
BSU_35319	smiA	conserved protein of unknown function	-1.14683	0.000124245
BSU_21250	yomR	conserved protein of unknown function; phage SPbeta	-1.14749	0.000353043
BSU_32340	lytH	sporulation-specific L-Ala-D-Glu endopeptidase	-1.14875	5.3e-09
BSU_25590	comEA	membrane bound high-affinity DNA-binding receptor	-1.15183	0.00420502
BSU_30930	ytaB	putative receptor	-1.15344	3.25e-10
BSU_05690	ydhB	putative integral inner membrane protein	-1.154	2.09e-09
BSU_24330	yqhY	alkaline shock protein	-1.15458	1.77e-15
BSU_34440	pbpE	penicillin-binding protein 4*	-1.15527	1.27e-13
BSU_33520	csoR	repressor of copper utilisation proteins-Cu(I)	-1.15541	3.67e-12
BSU_12790	xhlA	phage PBSX; putative enzyme	-1.15638	4.34e-08
BSU_26660	yrdN	putative tautomerase	-1.1566	0.00202035
BSU_18290	yngL	putative integral inner membrane protein	-1.16163	0.00565294
BSU_32060	yuiD	putative integral inner membrane protein	-1.1624	4.13e-14
BSU_22210	mrfB	putative nucleic acid binding enzyme	-1.16547	1.29e-15
BSU_38590	licB	phosphotransferase system (PTS) lichenan-specific enzyme IIB component	-1.16925	5.74e-13
BSU_14800	ylaJ	putative germination lipoprotein	-1.16998	1.49e-09
BSU_38230	ywcB	subunit of acetate transporter as a volatile signal for biofilm formation	-1.17004	0.000511995
BSU_20480	yoqX	conserved protein of unknown function; SPbeta phage	-1.1707	0.0126477
BSU_16030	trmD	tRNA(m1G37)methyltransferase	-1.17185	1.45e-15
BSU_23720	yqzH	conserved protein of unknown function	-1.17298	3.24e-05
BSU_33350	yvsG	putative membrane hydrolase	-1.17412	0.000329412
BSU_37470	phrF	secreted regulator of the activity of phosphatase RapF	-1.17432	3.73e-09
BSU_06880	yesF	putative oxidoreductase	-1.17606	1.81e-06
BSU_35160	uvrA	excinuclease ABC (subunit A)	-1.17607	1.28e-15
BSU_37770	rocB	putative N-deacylase involved in arginine and ornithine utilization	-1.17771	1.15e-08
BSU_37970	ung	uracil-DNA glycosylase	-1.17862	1.07e-10
BSU_06280	ydjP	putative aminoacrylate hydrolase	-1.17964	5.46e-10
BSU_15880	fapR	transcription factor controlling fatty acid and phospholipid metabolism (FapR-malonyl-Coa)	-1.18278	1.46e-15
BSU_12610	xkdG	phage PBSX; putative phage chromosome binding protein	-1.18388	1.12e-11
BSU_09540	plsC	1-acylglycerol-phosphate (1-acyl-G3P) acyltransferase	-1.18412	5.86e-15
BSU_16799	ylzJ	modulator of TepA activity (spore outgrowth)	-1.18509	0.00417079
BSU_10840	iolQ	transcriptional repressor of iolX (LacI family)	-1.18998	1.74e-15
BSU_31810	yuzE	conserved protein of unknown function	-1.19051	7.38e-07
BSU_25490	hrcA	transcriptional regulator of heat-shock genes	-1.19215	5.02e-14
BSU_14470	mreBH	cell-shape determining protein	-1.19382	3.99e-12
BSU_19750	cgeE	protein involved in maturation of the outermost layer of the spore	-1.19461	2.7e-08
BSU_23250	ribH	6,7-dimethyl-8-ribityllumazine synthase, beta subunit	-1.19619	1.32e-14
BSU_12750	xkdV	phage PBSX; conserved hypothetical protein	-1.19767	2.77e-09
BSU_13760	ykvN	putative transcriptional regulator (HGT island)	-1.19862	7.85e-07
BSU_20830	yopN	hypothetical protein; phage SPbeta	-1.20029	0.000197953
BSU_03740	yclI	putative transporter	-1.20046	0.000806953
BSU_12580	xtmB	phage PBSX; prophage terminase (large subunit)	-1.20176	1.4e-09
BSU_20250	mtbP	DNA (cytosine-5-)-methyltransferase; phage SPbeta	-1.20215	0.00105937
BSU_05140	ydzE	putative permease	-1.20329	0.0121525
BSU_21310	yozP	hypothetical protein; phage SPbeta	-1.20578	0.000484077
BSU_35230	swrA		-1.21058	1.18e-05
BSU_23940	yqjB	putative L,D-transpeptidase	-1.2125	1.46e-05
BSU_13340	ykoM	putative transcriptional regulator (MarR family)	-1.21691	1.36e-16
BSU_22300	yppC	conserved protein of unknown function	-1.21736	9.95e-14
BSU_17770	yndF	putative spore germination lipoprotein	-1.21821	8.44e-05
BSU_09830	yhaX	putative hydrolase	-1.21856	2.22e-17
BSU_12650	xkdK	phage PBSX; conserved hypothetical protein	-1.22396	4.38e-10
BSU_33360	yvgJ	primase of polyglycerolphosphate lipoteichoic acid (LTA) synthesis	-1.22939	1.8e-14
BSU_31279	yuzH	conserved protein of unknown function	-1.23008	6.48e-13
BSU_15230	murB	UDP-N-acetylenolpyruvoylglucosamine reductase	-1.23091	8.04e-12
BSU_33990	yvbU	putative transcriptional regulator (LysR family)	-1.23292	2.69e-08
BSU_09400	spoVR	involved in spore cortex synthesis (stage V sporulation, conserved in non sporulating bacteria	-1.23423	1.07e-13
BSU_25840	phrE	regulator peptide of the activity of phosphatase RapE; skin element	-1.23584	9.11e-10
BSU_16825	ymfD	bacillibactin exporter	-1.23588	2.21e-10
BSU_12310	yjmB	putative Na+:altronate/mannonate symporter	-1.23603	6.64e-05
BSU_27170	fatR	transcriptional regulator for cypB	-1.23817	3.4e-11
BSU_13000	ykfD	putative cell wall oligopeptide ABC transporter (ATP binding protein)	-1.2404	1.62e-17
BSU_09770	yheD	spore coat associated protein	-1.24063	9.65e-16
BSU_13770	ykvO	putative oxidoreductase (HGT island)	-1.24236	5.56e-05
BSU_23200	ypuI	conserved protein of unknown function	-1.24327	1.91e-16
BSU_14030	ykuC	putative transporter	-1.24463	2.39e-13
BSU_24120	mmgF	2-methylisocitrate lyase	-1.24576	6.06e-13
BSU_39840	yxbG	putative oxidoreductase	-1.2458	9.75e-13
BSU_05730	ydhF	putative phosphate-starvation lipoprotein	-1.25189	2.1e-08
BSU_07050	yesW	rhamnogalacturonan endolyase	-1.25235	0.000394455
BSU_35340	fliD	flagellar hook-associated capping protein 2 (HAP2)	-1.25287	2.97e-11
BSU_12570	xtmA	phage PBSX; prophage terminase (small subunit)	-1.25294	3.78e-09
BSU_33420	nhaK	Na+/H+ antiporter	-1.25404	1.19e-16
BSU_11640	cpaA	gated K+/H+ antiporter	-1.25528	5.83e-09
BSU_16340	fliZ	flagellar regulatory protein	-1.25551	3.49e-08
BSU_16790	tepA	protein export-enhancing protease (spore outgrowth)	-1.2593	7.17e-09
BSU_21220	yomU	conserved protein of unknown function; phage SPbeta	-1.25955	0.0110454
BSU_10820	yisQ	putative Na(+)-driven efflux transporter	-1.25964	8.51e-14
BSU_20330	yorM	putative murein hydrolase; phage SPbeta	-1.25989	0.00288862
BSU_35320	fliT	flagellar assembly protein FliT involved in control of flagella expression	-1.2609	3.7e-07
BSU_03620	bsdA	HTH-type transcriptional regulator BsdA (LysR family)	-1.26105	2.55e-11
BSU_12990	ykfC	gamma-D-glutamyl-L-diaminoacid endopeptidase	-1.26242	4.26e-18
BSU_39260	bglH	aryl-phospho-beta-d-glucosidase	-1.26492	7.1e-17
BSU_04840	ydcO	ICEBs1 mobile element: conserved protein of unknown function	-1.26574	7.31e-06
BSU_13680	motB	motility protein B; MotB component of the H+-coupled stator flagellum complex	-1.26604	2.37e-10
BSU_10780	yisN	conserved hypothetical protein	-1.26805	4.49e-05
BSU_09780	yheC	spore coat associated protein, subunit C	-1.26981	9.9e-13
BSU_18390	yoeC	putative bacteriophage integrase	-1.27287	1.3e-12
BSU_19530	yodA	putative tautomerase	-1.27298	6.64e-05
BSU_21350	cwlP	lytic transglycosylase; SPbeta phage protein	-1.27672	1.67e-12
BSU_16260	ylxF	putative kinesin-like protein	-1.27767	2.8e-08
BSU_02460	ycbC	5-dehydro-4-deoxyglucarate dehydratase	-1.27798	0.000996982
BSU_04930	conD	ICEBs1 mobile element: subunit of the conjugation machinery	-1.27871	0.0115761
BSU_07750	yflA	putative aminoacid transporter	-1.2791	4.21e-18
BSU_19260	yocM	putative chaperone	-1.28103	4.67e-09
BSU_35698	yvzI		-1.28223	1.91e-05
BSU_25540	gpr	spore germination protease	-1.2828	3.51e-10
BSU_39810	csbC	putative metabolite transporter	-1.28461	1.52e-16
BSU_40050	gntR	transcriptional regulator (GntR-gluconate)	-1.28674	3.14e-11
BSU_09520	sigM	RNA polymerase ECF (extracytoplasmic function)-type sigma factor (sigma(M))	-1.29114	2.16e-13
BSU_12640	xkdJ	phage PBSX; conserved hypothetical protein	-1.29455	2.47e-06
BSU_14072	ykzU	conserved hypothetical protein	-1.29794	2.27e-15
BSU_12649	ykzM	phage PBSX; conserved hypothetical protein	-1.298	1.9e-05
BSU_03670	dtpT	di-tripeptide-proton ABC symporter	-1.30076	1.95e-12
BSU_31580	maeN	Na+/malate symporter	-1.30143	1.4e-11
BSU_20700	yoqA	hypothetical protein; phage SPbeta	-1.30194	0.0199591
BSU_18110	ynfC		-1.30331	9.29e-18
BSU_09530	yhdN	aldo/keto reductase specific for NADPH; protects against methylglyoxal	-1.30347	2.14e-20
BSU_37200	ywjD	UV DNA damage repair endonuclease	-1.30755	1.19e-05
BSU_12460	xlyB	phage PBSX; N-acetylmuramoyl-L-alanine amidase	-1.31048	1.38e-11
BSU_03930	gdh	forespore glucose 1-dehydrogenase	-1.31354	1.19e-11
BSU_04290	ydaL	conserved protein of unknown function	-1.31393	5.88e-08
BSU_28840	ysdA	putative membrane component	-1.31395	3.87e-13
BSU_35950	rbsC	ribose ABC transporter (permease)	-1.31458	1.2e-07
BSU_40540	hypR	transcriptional regulator (Cys-activated by oxidative stress)	-1.31472	4.02e-13
BSU_05840	gmuD	mannoside-phospho-beta-d-glucosidase	-1.31497	1.29e-09
BSU_40570	yybO	putative permease	-1.31864	2.44e-15
BSU_08970	prkA	serine protein kinase (involved in sporulation)	-1.31983	2.28e-16
BSU_33730	opuBA	choline ABC transporter (ATP-binding protein)	-1.32612	2.57e-13
BSU_32520	pucG	(S)-ureidoglycine-glyoxylate aminotransferase (PLP-dependent)	-1.33281	3.51e-16
BSU_07670	yflI	conserved membrane protein	-1.33315	1.97e-07
BSU_13020	ykgA	N(G),N(G)-dimethylarginine dimethylaminohydrolase	-1.33322	1.58e-20
BSU_20820	yopO	putative transcriptional regulator, lambda repressor-like; phage SPbeta	-1.33427	3.74e-08
BSU_28040	radC	conserved nucleotide-related metabolism protein	-1.33457	1.07e-15
BSU_26970	adhB	putative oxidoreductase (involving bacillithiol)	-1.33486	7.82e-11
BSU_24880	yqgO	conserved protein of unknown function	-1.33617	2.37e-05
BSU_23830	yqjL	putative hydrolase	-1.3369	4.37e-19
BSU_15300	bpr	bacillopeptidase F	-1.34017	2.34e-20
BSU_00610	yabQ	membrane protein of the forespore	-1.34074	1.09e-17
BSU_03730	yclH	putative ABC transporter (ATPase component)	-1.34291	0.00132995
BSU_01700	murQ	D-lactyl ether N-acetylmuramic-6-phosphate acid etherase	-1.34316	4.74e-18
BSU_16250	fliJ	flagellar synthesis rod subunit of export ATPase	-1.3433	9.03e-08
BSU_25569	yqzM	conserved protein of unknown function	-1.3445	5.41e-12
BSU_28530	etfB	electron transfer flavoprotein (beta subunit)	-1.34588	1.56e-19
BSU_06180	pspA	phage shock protein A homolog regulator; prophage region 3	-1.34613	9.59e-21
BSU_40520	yybS	putative integral inner membrane protein	-1.34625	3.07e-16
BSU_04670	rsbR	component of the anxiosome (stressosome); positive regulation of sigma(B) activity in response to salt and heat stress	-1.35112	2.78e-22
BSU_25950	yqcC	conserved phage protein of unknown function; skin element	-1.35179	7.73e-05
BSU_03720	gerKB	spore germination receptor subunit	-1.35204	8.96e-07
BSU_38580	licC	phosphotransferase system (PTS) lichenan-specific enzyme IIC component	-1.35421	5.1e-13
BSU_16270	fliK	flagellar hook-length control protein (ruler)	-1.35604	4.53e-11
BSU_11350	yjaZ	conserved hypothetical protein	-1.35965	5.05e-11
BSU_08560	yfhJ	conserved hypothetical protein	-1.35968	7.04e-16
BSU_12950	dppD	dipeptide ABC transporter (ATP-binding subunit)	-1.36022	2.88e-20
BSU_12690	xkdP	phage PBSX; putative murein binding protein	-1.36343	2.16e-06
BSU_23410	spoVAD	stage V sporulation protein AD (uptake of pyridine-2,6-dicarboxylic acid)	-1.36356	3.08e-09
BSU_19330	sodF	superoxide dismutase (Fe2+-dependent)	-1.36749	3.1e-14
BSU_38240	ywcA	acetate Na+-dependent symporter subunit involved in volatile signal for biofilm formation	-1.36786	5.63e-10
BSU_10230	yhfH	conserved protein of unknown function	-1.3684	1.11e-14
BSU_12920	dppA	D-alanyl-aminopeptidase	-1.37081	1.16e-21
BSU_08620	yfhP	putative membrane hydrolase	-1.37257	8.82e-20
BSU_22900	ypfB	conserved hypothetical protein	-1.37425	7.95e-05
BSU_12730	xkdT	phage PBSX; putative base plate assembly protein	-1.37832	1.77e-08
BSU_12720	xkdS	phage PBSX; conserved hypothetical protein	-1.3811	1.06e-05
BSU_25730	yqeC	putative catabolic 6-phospho-gluconate dehydrogenase (NA	-1.38208	4.55e-08
BSU_08100	acoR	transcriptional regulator (AcoR-acetoin)	-1.38231	2.32e-18
BSU_37920	gerQ	inner spore coat protein	-1.38264	4.27e-22
BSU_07920	chaA	H+/Ca2+ antiporter	-1.38512	6.06e-17
BSU_12050	yjdH	putative spore coat protein	-1.38568	9.02e-13
BSU_05500	mhqP	putative membrane bound oxidoreductase	-1.39108	1.83e-08
BSU_10920	yitA	putative sulfate adenylyltransferase	-1.39145	9.2e-19
BSU_12600	xkdF	phage PBSX; conserved hypothetical protein	-1.39788	9.17e-15
BSU_11330	fabHA	beta-ketoacyl-acyl carrier protein synthase III 1	-1.39866	2.12e-21
BSU_21190	yomX	conserved protein of unknown function; phage SPbeta	-1.39871	0.00233269
BSU_12940	dppC	dipeptide ABC transporter (permease)	-1.39994	1.56e-21
BSU_07060	yesX	rhamnogalacturonan exolyase	-1.40028	0.000203636
BSU_31910	yukE	small WGX100 secreted protein (ESX-dependent secretion)	-1.4006	6.43e-10
BSU_25390	yqeZ	putative membrane bound peptidase of unkwnown function	-1.40231	9.48e-14
BSU_00250	xpaC	putative phosphatase	-1.40237	1.53e-20
BSU_31720	degQ	pleiotropic regulator	-1.4024	5.34e-05
BSU_25790	arsB	arsenite efflux transporter; skin element	-1.40335	7.76e-17
BSU_07620	yflN	putative metal-dependent hydrolase	-1.40346	1.39e-06
BSU_10400	yhxC	putative oxidoreductase	-1.40378	1.39e-20
BSU_38680	yxlD	putative sigma-Y antisigma factor component	-1.40515	9.92e-07
BSU_35830	ywtG	putative carbohydrate/proton transporter	-1.40548	3.42e-23
BSU_16980	spoVS	regulator required for dehydratation of the spore core and assembly of the coat (stage V sporulation)	-1.40864	9.74e-24
BSU_20980	yonV	conserved protein of unknown function; phage SPbeta	-1.40902	1.99e-09
BSU_07570	yflS	malate (2-oxoglutarate) transporter	-1.40914	1.2e-16
BSU_22850	seaA	conserved membrane protein of unknown function	-1.41034	3.87e-13
BSU_28380	gerM	germination (cortex hydrolysis) and sporulation (stage II, multiple polar septa) lytic enzyme	-1.41221	3.85e-19
BSU_38660	yxlF	putative ABC transporter component (ATP-binding protein)	-1.41325	2.67e-16
BSU_33830	opuCA	glycine betaine/carnitine/choline/choline sulfate ABC transporter (ATP-binding protein)	-1.41403	7.61e-22
BSU_12630	xkdI	phage PBSX; conserved hypothetical protein	-1.41931	1.9e-10
BSU_06870	yesE	conserved hypothetical protein	-1.41957	0.000403102
BSU_20500	ligB	DNA ligase-like protein; bacteriophage SPbeta	-1.42663	5.19e-07
BSU_23430	spoVAB	stage V sporulation protein AB	-1.42737	0.000132371
BSU_28540	fadB	enoyl-CoA hydratase	-1.42882	9.15e-18
BSU_21950	ypzA	putative spore coat protein	-1.42928	1.27e-18
BSU_04360	mntH	proton-coupled manganese transporter	-1.43292	8.03e-15
BSU_21000	yonT	toxin; phage SPbeta	-1.4341	3.93e-07
BSU_12810	xlyA	phage PBSX; N-acetylmuramoyl-L-alanine amidase	-1.43715	3.69e-23
BSU_30760	mntB	manganese ABC transporter (ATP-binding protein)	-1.43729	8.82e-14
BSU_04940	conE	ICEBs1 mobile element: VirB4-like ATPase	-1.44033	3.86e-06
BSU_15220	murG	UDP-N-acetylglucosamine-N-acetylmuramyl-(pentapeptide)pyrophosphoryl-undecaprenol N-acetylglucosamine transferase	-1.4409	3.25e-21
BSU_23401	spoVAEA	stage V sporulation germinant protein	-1.44279	2.3e-08
BSU_04630	ydcC	putative lipoprotein	-1.4503	1.35e-22
BSU_21080	yonI	conserved hypothetical protein; phage SPbeta	-1.45058	2.17e-07
BSU_33710	opuBC	choline ABC transporter (choline-binding lipoprotein)	-1.45354	1.28e-20
BSU_20380	yorH	conserved hypothetical protein; phage SPbeta	-1.45381	0.00518167
BSU_35150	yvzB		-1.45507	8.96e-06
BSU_02070	csgA	sporulation-specific SASP protein	-1.45711	0.000588136
BSU_29780	ytxG	general stress protein	-1.45898	4.91e-26
BSU_16280	flgD	flagellar hook capping protein	-1.46073	3.02e-08
BSU_30750	mntC	manganese ABC transporter (permease)	-1.46074	1.58e-15
BSU_29770	ytxH	conserved protein of unknown function	-1.46316	5.78e-24
BSU_35890	capC	capsular polyglutamate amide ligase/translocase subunit	-1.46622	7.96e-13
BSU_23420	spoVAC	mechanosensitive channel; stage V sporulation protein AC	-1.46758	4.28e-05
BSU_18280	yngK	putative exported glycoside hydrolase	-1.47378	7.73e-17
BSU_04970	cwlT	ICEBs1 mobile element: two-domain autolysin with N-acetylmuramidase and DL-endopeptidase activity VirB1	-1.4738	0.00506237
BSU_25350	yqfD	stage IV sporulation protein; putative UDP-glucose-4-epimerase	-1.47975	1.26e-18
BSU_30100	yteT	putative dehydrogenase of rhamnogalaturonan degradation	-1.48	3.59e-06
BSU_38440	ywaF	putative integral membrane protein of unknown function	-1.48001	4.67e-07
BSU_33810	opuCC	glycine betaine/carnitine/choline/choline sulfate ABC transporter (osmoprotectant-binding lipoprotein)	-1.48021	3.26e-23
BSU_33200	yvrE	putative sugar lactone lactonase	-1.4803	9.32e-26
BSU_28520	etfA	electron transfer flavoprotein (alpha subunit)	-1.48071	5.41e-25
BSU_12590	xkdE	phage PBSX; phage capsid portal protein	-1.48086	9.3e-15
BSU_22930	sleB	spore germination cortex-lytic enzyme	-1.48398	2.05e-14
BSU_25780	arsC	thioredoxin-coupled arsenate reductase; skin element	-1.48462	1.75e-17
BSU_18260	yngJ	isovaleryl-CoA dehydrogenase (leucine degradation)	-1.48631	6.91e-17
BSU_38070	sacT	transcriptional antiterminator of sacAP expression	-1.48777	2.08e-19
BSU_38320	ywbH	metabolic regulator of murein hydrolases	-1.49119	5.45e-07
BSU_01680	murP	N-acetylmuramic acid PTS permease-MurP subunit	-1.49169	1.77e-20
BSU_33490	cadA	Cd(II), Zn(II) and Co(II) exporter (ATPase)	-1.49303	7.67e-23
BSU_13370	ykoQ	putative metallophosphoesterase	-1.49589	1.05e-09
BSU_24190	yqiI	N-acetylmuramoyl-L-alanine amidase	-1.4983	2.11e-05
BSU_15440	ylyA	sporulation-related RNA polymerase-binding factor	-1.49901	0.000802574
BSU_20400	yorF	conserved hypothetical protein; phage SPbeta	-1.4998	8.08e-08
BSU_28760	araM	sn-glycerol-1-phosphate dehydrogenase	-1.49981	2.3e-06
BSU_40800	yyaN	putative transcriptional regulator (MerR family)	-1.50017	0.0053411
BSU_12660	xkdM	phage PBSX; conserved hypothetical protein	-1.50276	7.68e-12
BSU_29760	ytxJ	bacilliredoxin involved in debacillithiolation	-1.51036	1.04e-24
BSU_36040	ywrJ	conserved protein of unknown function	-1.51244	3.59e-07
BSU_15100	ylbP	putative acetyltransferase	-1.51421	8.03e-23
BSU_19840	yotL	putative transcriptional regulator; phage SPbeta	-1.51563	7.45e-07
BSU_05810	gmuB	oligo-alpha-mannoside phosphotransferase system enzyme IIB	-1.51614	8.4e-12
BSU_21110	yonF	putative P-loop ATPase; phage SPbeta	-1.52041	3.22e-06
BSU_27570	yrzK	conserved protein of unknown function	-1.52107	0.00893259
BSU_34090	yvfR	putative ABC efflux transporter (ATP-binding protein)	-1.52156	3.96e-06
BSU_08700	ygaE	putative membrane protein	-1.52172	5.25e-25
BSU_23340	ypuB	hypothetical protein BSU_23340	-1.52489	0.000237357
BSU_31250	tlpA	methyl-accepting chemotaxis protein (membrane curvature dependent localisation)	-1.52616	1.9e-09
BSU_12960	dppE	dipeptide ABC transporter (dipeptide-binding lipoprotein)	-1.52807	4.24e-28
BSU_38480	sasA	(p)ppGpp synthetase	-1.53189	4.18e-21
BSU_16290	flgE	flagellar hook protein	-1.53208	4.75e-14
BSU_11790	yjcA	sporulation-specific protein	-1.5327	4.87e-13
BSU_09259	yhzG		-1.53434	0.00123409
BSU_35780	lytD	exported N-acetylglucosaminidase (major autolysin) (CWBP90)	-1.53589	7.36e-23
BSU_28500	trxA	thioredoxin	-1.53646	4.68e-22
BSU_12130	yjfC	conserved hypothetical protein	-1.53938	1.09e-06
BSU_05740	phoB	alkaline phosphatase III (promiscuous, heptaprenylglyceryl phosphate is a substrate)	-1.54219	3.72e-20
BSU_18610	yoaH	putative methyl-accepting chemotaxis protein	-1.54343	2.8e-14
BSU_10940	yitC	2-phospho,3-sulfolactate phosphatase (sporulation related)	-1.54685	5.13e-17
BSU_33820	opuCB	glycine betaine/carnitine/choline/choline sulfate ABC transporter (promiscuous permease)	-1.54956	6.97e-20
BSU_35620	lytC	N-acetylmuramoyl-L-alanine amidase (major autolysin)	-1.55062	8.05e-17
BSU_30740	mntD	manganese ABC transporter (permease)	-1.55361	8.77e-13
BSU_16350	fliP	component of the flagellar export machinery	-1.5539	1.49e-09
BSU_15650	yloB	P-type calcium transport ATPase (sporulation)	-1.55426	5.65e-27
BSU_22050	bpsA	promiscuous alkylpyrone synthase BpsA (polyketide synthesis)	-1.55444	8.21e-12
BSU_24000	bmrU	putative lipid kinase BmrU	-1.55752	4.13e-29
BSU_36580	ywnF	conserved protein of unknown function	-1.5596	4.43e-24
BSU_23520	fur	transcriptional regulator for iron transport and metabolism	-1.56176	1.3e-26
BSU_04300	ydaM	putative glycosyltransferase associated to biofilm formation	-1.56409	3.43e-07
BSU_30770	mntA	manganese ABC transporter (manganese binding lipoprotein)	-1.56471	8.06e-20
BSU_37760	rocC	basic aminoacid permease	-1.56492	1.94e-18
BSU_01670	amiE	amidase hydrolyzing N-acetylmuramyl-L-Ala bond of MurNAc peptides	-1.56737	6.08e-25
BSU_20470	yoqY	hypothetical protein; phage SPbeta	-1.56748	1.51e-12
BSU_12619	ykzL	phage PBSX; conserved hypothetical protein	-1.56992	1.91e-10
BSU_12760	xkdW	phage PBSX; conserved hypothetical protein	-1.57042	2.94e-06
BSU_06590	yerD	putative osmotic shock glutamate synthase subunit (flavoprotein subunit, ferredoxin-dependent)	-1.57113	2.07e-29
BSU_14020	kre	regulator of transcription factor ComK function via modulation of mRNA stability	-1.57224	2.36e-24
BSU_35640	lytA	membrane bound lipoprotein	-1.57612	3.89e-05
BSU_33700	opuBD	choline ABC transporter (permease)	-1.57772	1.21e-28
BSU_38980	scoB	acetoacetyl CoA-transferase (subunit B)	-1.57816	1.12e-08
BSU_28770	araL	glycolytic and pentose phosphate intermediates phosphatase	-1.57928	5.95e-08
BSU_00640	spoIIE	SpoIIAA-phosphate serine phosphatase	-1.58435	2.96e-25
BSU_31260	mcpB	methyl-accepting chemotaxis protein	-1.58636	7.65e-21
BSU_38710	yxlA	putative purine-cytosine (pyridoxine) permease	-1.59108	2.3e-20
BSU_26100	yqbI	putative phage tail component; skin element	-1.59158	0.0058486
BSU_16310	fliM	flagellar motor switching and energizing component	-1.59271	6.81e-15
BSU_00650	yabS	conserved protein of unknown function	-1.59438	1.61e-26
BSU_35820	gerBC	lipoprotein component of the germination receptor B	-1.59563	3.41e-14
BSU_38120	rodA	glycosyltransferase involved in extension of the lateral walls of the cell	-1.59785	3.78e-17
BSU_40940	yyaD	putative transporter	-1.60042	1.09e-05
BSU_04110	lipC	spore coat phospholipase B	-1.60261	1.72e-21
BSU_16360	fliQ	component of the flagellar export machinery	-1.60778	6.58e-07
BSU_16330	cheY	regulator of chemotaxis and motility	-1.60912	6.45e-10
BSU_01660	nagZ	N-acetylglucosaminidase lipoprotein	-1.60998	1.47e-28
BSU_40790	yyaO	conserved hypothetical protein	-1.61034	4.15e-11
BSU_28100	ysxE	spore coat protein	-1.61065	1.12e-28
BSU_26510	yrkH	putative sulfur transferase / hydrolase	-1.61109	8.33e-08
BSU_37750	ywfA	putative efflux transporter	-1.61842	1.43e-25
BSU_29010	speD	S-adenosylmethionine decarboxylase	-1.62161	1.32e-29
BSU_38420	sacY	transcriptional antiterminator	-1.62268	1.54e-22
BSU_23370	ypuA	putative exported protein	-1.6228	8.94e-26
BSU_31000	yuaI	putative N-acetyltransferase	-1.62345	2.14e-24
BSU_33610	rnr	ribonuclease R	-1.62404	1.01e-29
BSU_03390	yckC	conserved integral membrane protein of unknown function	-1.62443	4.89e-24
BSU_22920	ypeB	spore germination membrane component	-1.62455	1.05e-24
BSU_28780	araD	L-ribulose-5-phosphate 4-epimerase	-1.62509	7.39e-05
BSU_05830	gmuC	oligo-alpha-mannoside phosphotransferase system enzyme IIC	-1.62695	5.63e-17
BSU_25760	sigK		-1.62796	1.73e-18
BSU_24750	yqhB	putative membrane associated enzyme	-1.62835	6.6e-27
BSU_28210	lonB	spore-specific ATP-dependent protease LonB	-1.63073	7.08e-27
BSU_35940	rbsA	ribose ABC transporter (ATP-binding protein)	-1.63157	2.06e-16
BSU_38800	yxkH	putative exported polysaccharide deacetylase, lipoprotein	-1.63187	2.43e-12
BSU_12380	uxaB	tagaturonate reductase (altronate oxidoreductase)	-1.63219	2.72e-10
BSU_09630	yhdX	conserved hypothetical protein	-1.63362	1.9e-16
BSU_30710	ythA	putative cytochrome bd menaquinol oxidase subunit I	-1.63469	2.5e-09
BSU_10680	gerPE	spore germination protein	-1.63561	1.94e-16
BSU_06230	iolT	myo-inositol transporter	-1.63571	1.59e-16
BSU_20120	yosH	conserved hypothetical protein; phage SPbeta	-1.63584	0.00148181
BSU_34520	cotQ	spore coat protein; putative oxidoreductase	-1.63773	3.07e-28
BSU_27130	rsiV	anti-sigma(V) factor	-1.63884	4.1e-10
BSU_27310	pbpI	penicillin-binding protein PBP4B	-1.63959	1.42e-23
BSU_26060	yqbM	putative tail tube protein; skin element	-1.64113	5.68e-08
BSU_08580	yfhL	factor for peptide SdpC immunity	-1.65097	1.55e-29
BSU_07530	yfmB	conserved hypothetical protein	-1.65114	2.08e-21
BSU_30990	thiT	thiamin permease	-1.6515	2.17e-12
BSU_23190	dacB	D-alanyl-D-alanine carboxypeptidase (penicillin-binding protein 5*) (required for spore cortex)	-1.65364	8.9e-22
BSU_10900	yisY	putative acyl hydrolase or peroxidase	-1.65367	9.11e-18
BSU_21380	yomF	conserved hypothetical protein; phage SPbeta	-1.65427	5.05e-05
BSU_33620	yvaK	carboxylesterase	-1.65746	1.84e-32
BSU_28320	ysnD	inner spore coat protein	-1.65925	1.03e-10
BSU_31010	floT	flotillin lipid rafts scaffold protein	-1.66445	1.58e-23
BSU_14060	fadH	putative 2,4-dienoyl-CoA reductase	-1.66507	7.26e-31
BSU_36060	cotH	spore coat protein kinase	-1.66612	1.94e-14
BSU_20460	pghZ	gamma-polyglutamate hydrolase; phage SPbeta	-1.67078	9.75e-11
BSU_39270	bglP	phosphotransferase system (PTS) beta-glucoside-specific enzyme IIBCA component	-1.67183	1.69e-24
BSU_03920	glcU	glucose uptake protein	-1.67211	1.41e-06
BSU_33800	opuCD	glycine betaine/carnitine/choline/choline sulfate ABC transporter (promiscuous permease)	-1.67287	1.85e-29
BSU_18670	oxdD	oxalate decarboxylase (Mn2+-dependent); spore constituent	-1.6732	3.19e-16
BSU_16300	fliL	flagellar basal-body (stator) associated protein	-1.67337	5.88e-12
BSU_32830	fadA	acetyl-CoA C-acyltransferase	-1.67568	4.52e-28
BSU_28050	maf	nucleoside triphosphate pyrophosphatase; septum formation DNA-binding protein (multicopy associated filamentation)	-1.67686	3.09e-31
BSU_28110	spoVID	morphogenetic spore protein (stage VI sporulation)	-1.67707	3.48e-30
BSU_25720	yqeD	conserved membrane protein of unknown function	-1.67785	5.23e-10
BSU_07910	yfkF	putative efflux transporter	-1.67854	9.47e-31
BSU_13390	ykoT	putative glycosyltransferase	-1.68251	4.54e-09
BSU_07120	lplC	ABC transporter (permease) for alpha-galacturonides	-1.6832	0.000181995
BSU_25750	nucB	sporulation-specific matrix degrading exported DNase	-1.68396	3.45e-14
BSU_04960	conG	ICEBs1 mobile element: VirB6 subunit of the conjugation machinery	-1.68533	1.76e-08
BSU_08750	ygxA	conserved hypothetical protein	-1.68551	6.82e-32
BSU_19270	yozN	conserved protein of unknown function (mother cell in sporulation)	-1.6873	8.6e-28
BSU_26620	yrdR	putative efflux transporter	-1.68856	1.33e-06
BSU_17640	yncD	alanine racemase (minor activity)	-1.69165	9.93e-26
BSU_30610	ytlC	putative ABC anion transporter component, ATP-binding	-1.69193	4.39e-13
BSU_24770	mgsR	transcriptional regulator of stress	-1.69472	1.2e-22
BSU_07250	yetO	bifunctional P-450/NADPH-P450 reductase 1	-1.69608	1.79e-24
BSU_13820	ykvT	cell wall hydrolase related to spore cortex-lytic enzymes	-1.6963	6.27e-07
BSU_31240	mcpA	methyl-accepting chemotaxis protein	-1.70034	2.79e-18
BSU_22040	bpsB	alkylpyrone methyltransferase (polyketide synthesis)	-1.70395	6.26e-07
BSU_31300	yugS	putative membrane protein	-1.70691	1.95e-24
BSU_12710	xkdR	phage PBSX; conserved hypothetical protein	-1.70786	0.000345655
BSU_35240	ctpB	PDZ-containing carboxyl-terminal protease processing protease	-1.71088	1.54e-27
BSU_16370	fliR	component of the flagellar export machinery	-1.71118	3.23e-10
BSU_13300	mgtE	magnesium transporter	-1.71159	2.09e-23
BSU_29050	ytbE	promiscuous aldo/keto reductase	-1.71194	5.83e-10
BSU_32840	fadN	bifunctional enoyl-CoA hydratase / 3-hydroxyacyl-CoA dehydrogenase	-1.71244	6.27e-30
BSU_27810	yrbD	sodium/proton-dependent alanine transporter	-1.71292	1.39e-26
BSU_18590	yoaG	putative phage-related membrane protein	-1.71457	2.12e-17
BSU_06910	cotJC	enzyme component of the inner spore coat	-1.71492	2.1e-28
BSU_03440	tlpC	methyl-accepting chemotaxis protein (plant colonization)	-1.71897	4.36e-28
BSU_11040	yitM	conserved hypothetical protein	-1.71899	2.4e-16
BSU_17570	xynP	H+-xyloside symporter	-1.71902	1.51e-07
BSU_04860	ydcQ	ICEBs1 mobile element: coupling conjugation protein VirD4	-1.71911	6.82e-07
BSU_06410	yebG	conserved hypothetical protein	-1.71941	8.34e-19
BSU_35970	ywsB	putative cell wall binding enzyme	-1.72055	3.31e-32
BSU_11839	yjzE	hypothetical protein BSU_11839	-1.72064	1.51e-24
BSU_18530	yoaA	putative N-acetyltransferase	-1.72599	6.76e-33
BSU_07680	yflH	putative enzyme	-1.727	1.01e-28
BSU_38940	yxjI	conserved protein of unknown function	-1.72792	1.86e-28
BSU_06300	cotA	outer spore coat copper-dependent promiscuous laccase	-1.729	1.79e-28
BSU_20390	yorG	putative ATP/GTP binding protein; phage SPbeta	-1.72954	1.86e-06
BSU_18239	yngHB	methylcrotonyl-CoA carboxylase; biotinylated subunit (leucine degradation)	-1.73315	0.00778486
BSU_17630	yncC	putative sugar transporter	-1.73495	6.23e-22
BSU_38700	sigY	RNA polymerase ECF (extracytoplasmic function)-type sigma factor (sigma-Y)	-1.735	6.97e-20
BSU_20840	yopM	hypothetical protein; phage SPbeta	-1.73569	0.000111043
BSU_06660	opuE	proline transporter	-1.73582	1.72e-18
BSU_24620	tasA	major biofilm matrix component	-1.74533	5.91e-18
BSU_02830	ycdF	putative oxidoreductase	-1.74635	2.24e-33
BSU_33239	yvrJ	factor involved in oxalate decarboxylase expression	-1.74638	0.000905634
BSU_25530	spoIIP	spore autolysin (stage II sporulation)	-1.7507	3.92e-23
BSU_34480	yvdT	putative transcriptional regulator (TetR/AcrR family)	-1.75151	2.07e-33
BSU_31319	yuzI	conserved protein of unknown function	-1.7545	7.62e-09
BSU_19940	yotB	putative metallo-dependent hydrolase; phage SPbeta	-1.75536	1.44e-05
BSU_06400	yebE	conserved hypothetical protein	-1.76244	1.17e-25
BSU_03780	phrC	secreted regulator of the activity of phosphatase RapC and competence and sporulation stimulating factor (CSF)	-1.76319	5.4e-31
BSU_01650	ybbC	conserved protein of unknown function	-1.76453	3e-30
BSU_10930	yitB	putative phospho-adenylylsulfate reductase	-1.76676	3.52e-18
BSU_05510	ydfQ	putative thioredoxin or thiol-disulfide isomerase	-1.77043	2.84e-07
BSU_26410	yrkR	phosphate starvation inducible protein	-1.77383	6.82e-07
BSU_06860	yezE	putative transcriptional regulator (TetR family)	-1.77399	2.98e-24
BSU_18210	yngE	methylcrotonoyl-CoA carboxylase subunit (leucine degradation)	-1.77461	1.04e-15
BSU_13310	tnrA	nitrogen sensing transcriptional regulator	-1.77485	3.12e-22
BSU_27980	spoIVFA	regulator of SpoIVFB (stage IV sporulation)	-1.77631	2.67e-28
BSU_03700	gerKA	spore germination receptor subunit	-1.77976	5.44e-12
BSU_24130	mmgE	2-methylcitrate dehydratase (promiscuous)	-1.78029	3.13e-20
BSU_17740	ynzB	conserved protein involved in spore germination	-1.78079	1.51e-10
BSU_35130	yvlA	conserved protein of unknown function	-1.78241	3.29e-20
BSU_08820	katA	vegetative catalase 1	-1.78547	2.4e-24
BSU_10270	lcfB	long-chain fatty-acid-CoA ligase (degradative)	-1.78582	2.93e-28
BSU_36510	nrgA	ammonium transporter	-1.78992	2.73e-26
BSU_18980	yobJ	conserved protein of unknown function; putative defective prophage 6	-1.78994	8.33e-30
BSU_00660	yabT	serine/threonine-protein kinase	-1.79383	8.05e-31
BSU_11960	yjcR	putative phage-related nucleic acid binding terminase small subunit; phage island	-1.79499	0.00136327
BSU_31220	rhaEW	bifunctional rhamnulose-1-phosphate aldolase/alcohol dehydrogenase	-1.79533	3.87e-30
BSU_23530	spoIIM	autolysin component for dissolution of the septal cell wall (stage II sporulation)	-1.79541	3.97e-10
BSU_14810	ylaK	putative phosphate starvation inducible protein	-1.79555	1.16e-24
BSU_03010	amhX	putative amidohydrolase	-1.79576	6.66e-37
BSU_19660	yozD	conserved hypothetical protein	-1.79706	4.88e-11
BSU_28740	araP	arabinose/arabinan permease	-1.7981	1.06e-07
BSU_22800	spoIVA	morphogenetic stage IV sporulation protein	-1.80307	3.4e-40
BSU_12620	xkdH	phage PBSX; conserved hypothetical protein	-1.8034	3.95e-12
BSU_17460	glnA	glutamine synthetase	-1.80356	1.1e-32
BSU_00230	bofA	inhibitor of the pro-sigma(K) processing machinery	-1.80396	6.53e-12
BSU_18580	yoaF	conserved protein of unknown function	-1.8058	5.77e-31
BSU_17600	xylA	xylose isomerase	-1.81032	7.49e-23
BSU_27970	spoIVFB	membrane metalloprotease	-1.81639	4.34e-16
BSU_03710	gerKC	spore germination receptor subunit	-1.82043	9.62e-15
BSU_27150	yrhK	conserved protein of unknown function	-1.82085	2.08e-07
BSU_13830	ykvU	spore membrane protein involved in germination	-1.82195	2.2e-18
BSU_04380	ydaT	conserved protein of unknown function	-1.82262	3.25e-31
BSU_28750	araN	sugar-binding lipoprotein	-1.8241	4.39e-14
BSU_32820	fadE	acyl-CoA dehydrogenase (FAD dependent)	-1.82416	1.62e-37
BSU_21360	yomH	conserved protein of unknown function; phage SPbeta	-1.82835	2.33e-05
BSU_04340	ydaP	acetyl-phosphate generating pyruvate oxidase	-1.82835	2.15e-40
BSU_38720	yxkO	NAD(P)H dehydratase	-1.83457	1.8e-27
BSU_29870	ytzB	conserved protein of unknown function	-1.8359	3.21e-28
BSU_05430	ydfJ	putative proton metabolite efflux transporter	-1.83766	3.09e-12
BSU_29150	ytwI	putative integral membrane protein	-1.84475	1.21e-24
BSU_08570	yfhK	putative exported protein	-1.84795	1.59e-37
BSU_06900	cotJB	component of the inner spore coat	-1.85005	1.01e-23
BSU_12110	yjfA	conserved hypothetical protein	-1.8508	5.25e-35
BSU_21100	yonG	conserved protein of unknown function; phage SPbeta	-1.85084	2.76e-05
BSU_19430	cdaS	spore diadenylate cyclase	-1.85255	3.6e-26
BSU_17400	ymaB	putative cofactor involved in deoxyribonucleotide synthesis	-1.85715	3.12e-31
BSU_22160	yptA	hypothetical protein BSU_22160	-1.86071	3.96e-08
BSU_18380	iseA	inhibitor of DL-endopeptidases involved in cell-separation	-1.86119	1.05e-17
BSU_33720	opuBB	choline ABC transporter (permease)	-1.86219	9.84e-28
BSU_13170	guaD	guanine deaminase	-1.86378	2.62e-34
BSU_17420	spoVK	mother cell sporulation ATPase	-1.86386	8.46e-36
BSU_06850	yeeK	spore inner coat protein	-1.86457	7.16e-30
BSU_23180	spmA	spore maturation protein	-1.86684	7.59e-12
BSU_18520	yoxB	conserved protein of unknown function	-1.86785	1.65e-34
BSU_17450	glnR	transcriptional regulator (nitrogen metabolism)	-1.8679	4.17e-39
BSU_29510	ytfI	conserved sporulation-related protein	-1.86869	2.59e-14
BSU_07100	lplA	lipoprotein transporter binding protein for alpha-galacturonides	-1.8692	2.94e-05
BSU_07660	yflJ	conserved hypothetical protein	-1.87127	1.67e-16
BSU_10700	gerPC	spore germination protein	-1.8719	1.93e-32
BSU_05100	yddT	putative exported phage protein	-1.87331	4e-32
BSU_04280	ydaK	cyclic-di-GMP receptor	-1.87515	2.27e-15
BSU_25520	yqxA	conserved protein of unknown function	-1.87782	1.2e-12
BSU_00440	veg	conserved hypothetical protein	-1.88094	7.67e-27
BSU_06290	yeaA	conserved hypothetical protein	-1.88239	3.17e-32
BSU_20410	yorE	conserved protein of unknown function; phage SPbeta	-1.88321	9.72e-08
BSU_12140	yjgA	conserved membrane protein	-1.89088	6.77e-13
BSU_38430	gspA	putative glycosyl transferase (general stress protein)	-1.89795	9.52e-39
BSU_32350	fisB	protein required for membrane fission during spore formation	-1.90153	1.5e-36
BSU_10950	yitD	2-phospho-3-sulfolactate synthase	-1.90176	3.27e-21
BSU_36269	ywzD	conserved protein of unknown function	-1.90182	1.54e-28
BSU_27120	sigV	RNA polymerase ECF(extracytoplasmic function)-type sigma factor (sigma(V))	-1.90449	2.86e-06
BSU_27180	yrhH	putative methyltransferase	-1.90497	1.46e-22
BSU_26390	sigKC		-1.90567	1.32e-27
BSU_40270	yycP	conserved hypothetical protein	-1.90778	2.89e-26
BSU_10420	comK	competence transcription factor (CTF)	-1.90957	2.08e-20
BSU_19690	kamA	lysine 2,3-aminomutase	-1.91102	7.31e-28
BSU_11130	ipi	intracellular proteinase inhibitor BsuPI	-1.91383	1e-40
BSU_10690	gerPD	spore germination protein	-1.91569	1.19e-05
BSU_38229	slrA	anti-repressor of SlrR	-1.91626	1.24e-10
BSU_16299	swrD	flagellar power transducer required for swarming	-1.9174	6.09e-08
BSU_24660	spoIIIL	factor involved in sporulation	-1.9181	3.28e-06
BSU_26420	yrkQ	two-component sensor histidine kinase	-1.91867	1.99e-23
BSU_27420	yrrI	putative membrane protein of unknown function	-1.92154	5.54e-10
BSU_04830	xis	ICEBs1 mobile element: excisionase	-1.92432	0.000178986
BSU_11549	yizD	conserved hypothetical protein	-1.92566	4.91e-07
BSU_36970	spoIIR	regulator signal of pro-sigma(E) spoIIGA endopeptidase (stage II sporulation)	-1.92721	5.71e-30
BSU_38870	yxkA	putative phospholipid binding protein	-1.93072	1.95e-10
BSU_28790	araB	L-ribulokinase	-1.93232	6.04e-14
BSU_04160	mtlR	transcriptional regulator, PTS-dependent activator	-1.93337	3.58e-31
BSU_17720	yndA	putative exported protein of unknown function	-1.93505	1.53e-21
BSU_15360	ylmC	essential sporulation protein	-1.93539	5.06e-10
BSU_19700	yodP	epsilon-amino-beta-lysine acetyl transferase	-1.94024	1.81e-17
BSU_30840	yteA	putative regulatory protein	-1.94737	1.6e-21
BSU_19280	yocN	conserved protein of unknown function (sporulation-related)	-1.9484	1.19e-32
BSU_04910	conB	ICEBs1 mobile element: subunit of the conjugation machinery VirB8	-1.95035	5.27e-08
BSU_30120	yteR	unsaturated rhamnogalacturonyl hydrolase	-1.95449	5.01e-06
BSU_36540	ywnJ	putative integral inner membrane protein	-1.95483	3.78e-16
BSU_26990	yraD	putative spore coat protein	-1.95768	8.04e-11
BSU_32720	yurZ	conserved protein of unknown function	-1.96051	3.97e-21
BSU_20240	yorV	putative nucleic acid binding protein; phage SPbeta	-1.96069	0.000227346
BSU_31830	yueE	putative metal-dependent phosphohydrolase	-1.96071	1.29e-30
BSU_00370	abrB	transcriptional regulator for transition state genes (AbrB-SurF)	-1.96229	1.02e-34
BSU_10910	yisZ	putative adenylylsulfate kinase	-1.96503	7.76e-28
BSU_05540	ydfS	conserved hypothetical protein	-1.96564	2.52e-10
BSU_23330	ypuC/2		-1.96817	1.43e-08
BSU_16650	rbfA	pre-ribosomal (17S) RNA binding factor A	-1.96823	5.86e-45
BSU_07930	yfkD	conserved hypothetical protein	-1.9685	1.19e-33
BSU_24010	bmr	multidrug-efflux transporter	-1.97179	9.2e-32
BSU_23440	spoVAA	stage V sporulation protein AA	-1.97715	1.56e-15
BSU_02420	glnT	glutamine transporter	-1.97734	8.26e-08
BSU_36520	nrgB	nitrogen-regulated PII-like regulator protein	-1.97804	1.52e-32
BSU_39050	katE	catalase 2	-1.98531	7.47e-47
BSU_28550	fadR	transcriptional regulator of fatty acids degradation	-1.99083	5.12e-38
BSU_29020	gapB	glyceraldehyde-3-phosphate dehydrogenase (NADP-dependent, gluconeogenesis)	-1.99244	9.91e-37
BSU_12890	ykcC	putative glycosyltransferase	-1.99534	1.95e-12
BSU_03050	ldh	L-lactate dehydrogenase	-1.99758	1.14e-26
BSU_22860	yphA	conserved membrane protein of unknown function	-1.99986	1.39e-18
BSU_37510	pbpG	sporulation specific penicillin-binding protein 2D	-2.00306	1.16e-31
BSU_19240	yocK	putative general stress protein	-2.0045	4.3e-41
BSU_19290	yozO	conserved hypothetical phage protein	-2.0062	1.02e-42
BSU_14200	ykuS	conserved hypothetical protein	-2.00899	7.84e-29
BSU_24370	spoIIIAG	stage III sporulation engulfment assembly protein	-2.00996	1.19e-40
BSU_04270	ydaJ	glycosyl hydrolase lipoprotein	-2.0107	8.07e-28
BSU_04870	nicK	ICEBs1 mobile element: DNA relaxase	-2.0121	1.28e-05
BSU_37440	ywhL	conserved protein of unknown function	-2.01221	9.09e-48
BSU_32280	yutG	putative phosphatidylglycerophosphatase	-2.01278	1.73e-25
BSU_37170	acdA	acyl-CoA dehydrogenase	-2.01693	1.4e-35
BSU_14250	yknT	spore protein cse15	-2.02094	1.02e-29
BSU_18596	BSU_18596	conserved hypothetical protein	-2.0244	0.000194896
BSU_08590	yfhM	stress induced epoxide hydrolase	-2.02878	1.48e-46
BSU_40280	yycO	conserved exported protein	-2.0314	7.5e-31
BSU_13380	ykoS	putative integral membrane protein	-2.03218	1.62e-16
BSU_13690	motA	motility protein A; MotA component of the H+-coupled stator flagellum complex	-2.03613	2.94e-15
BSU_09940	yhaL	sporulation factor	-2.04004	2.55e-19
BSU_30720	ythB	putative cytochrome bd menaquinol oxidase subunit II	-2.04102	3.65e-14
BSU_17030	cotE	morphogenic spore protein	-2.04538	1.09e-27
BSU_37040	ywkB	putative metabolite transporter	-2.04572	5.44e-19
BSU_33850	yvbG	putative integral membrane protein	-2.04577	2.28e-36
BSU_15170	spoVD	transpeptidase penicillin-binding protein	-2.04626	2.8e-47
BSU_09690	nhaX	stress response protein, UspA family	-2.04766	2.32e-50
BSU_18600	yozQ	putative sporulation protein	-2.05249	1.05e-22
BSU_26050	txpA	toxic peptide of toxin-antitoxin system; skin element	-2.05452	6.48e-29
BSU_03400	yckD	putative exported protein	-2.05487	1.25e-14
BSU_32100	yumB	putative NAD-disulfide oxidoreductase	-2.05517	2.81e-46
BSU_40730	yyaS	putative integral inner membrane protein	-2.05632	1.18e-19
BSU_24730	comGA	membrane associated ATPase of the pilin platform for DNA competence	-2.05708	1.6e-15
BSU_23480	dacF	D-alanyl-D-alanine carboxypeptidase (penicilin binding protein)	-2.06493	5.02e-39
BSU_05890	ydhU/1		-2.06676	1.09e-14
BSU_07030	yesU	putative enzyme	-2.06829	1.01e-06
BSU_07810	treA	trehalose-6-phosphate hydrolase	-2.06841	2.87e-33
BSU_33550	yvaC	putative integral inner membrane protein	-2.06849	8.86e-11
BSU_21210	yomV	conserved protein of unknown function; phage SPbeta	-2.07146	9.92e-07
BSU_05790	ydhK	hypothetical protein BSU_05790	-2.07224	2.07e-31
BSU_36050	cotB	spore coat protein (outer)	-2.07557	7.75e-25
BSU_18700	yoaQ	conserved hypothetical protein	-2.07561	8.35e-11
BSU_02840	ycdG	putative oligo-carbohydrate hydrolase	-2.07744	1.35e-47
BSU_02100	cypC	fatty acid beta-hydroxylating cytochrome P450	-2.07775	2.81e-51
BSU_30000	ythQ	putative ABC transporter (permease)	-2.08108	3.46e-20
BSU_25820	yqcI	conserved protein of unknown function; skin element	-2.08197	3.46e-25
BSU_30630	rppH	nucleoside and RNA triphosphate phosphohydrolase	-2.08417	1.45e-42
BSU_12300	uxaC	galacturonate isomerase	-2.09462	1.44e-16
BSU_35699	yvzE		-2.0964	9.88e-21
BSU_31790	yueG	putative spore germination protein	-2.09694	2.19e-34
BSU_14460	ykpC	conserved hypothetical protein	-2.09795	1.65e-09
BSU_20170	yosC	conserved hypothetical protein; phage SPbeta	-2.1063	7.15e-06
BSU_00160	yaaH	spore peptidoglycan N-acetylglucosaminidase	-2.10976	8.58e-49
BSU_24390	spoIIIAE	stage III sporulation protein (feeding tube apparatus)	-2.11073	5.05e-23
BSU_07760	yfkT	putative spore germination integral inner membrane transporter	-2.11318	3.18e-46
BSU_24440	yqhV	conserved protein of unknown function	-2.11616	1.68e-10
BSU_10810	yisP	farnesyl diphosphate phosphatase	-2.12717	1.52e-41
BSU_25800	yqcK	putative thiol lyase	-2.12788	1.14e-27
BSU_21670	ypqP		-2.13334	9.84e-39
BSU_36960	ywlB	conserved protein of unknown function	-2.13989	3.39e-42
BSU_15330	sigG	RNA polymerase sporulation-specific sigma factor (sigma-G)	-2.14117	5.55e-48
BSU_25900	cwlA	N-acetylmuramoyl-L-alanine amidase; skin element	-2.14287	1.05e-17
BSU_06940	yesL	putative permease or sensor of a three component system for pectin and rhamnogalacturonan transport and degradation	-2.15078	3.98e-15
BSU_13840	stoA	spore-specific thiol-disulfide oxidoreductase (SpoVD maturation)	-2.15161	1.71e-33
BSU_40000	yxnA	putative oxidoreductase	-2.1557	2.88e-50
BSU_04839	ydzL	ICEBs1 mobile element: conserved protein of unknown function	-2.15961	1.97e-05
BSU_18720	yoaR	putative factor for cell wall maintenance or synthesis	-2.16037	6.82e-31
BSU_31322	yugO	potassium channel protein involved in biofilm formation	-2.16441	1.81e-23
BSU_19710	yodQ	putative deacetylase	-2.16484	6.64e-28
BSU_10610	yhjR	putative electron carrier protein (putative sporulation gene)	-2.17085	8.74e-13
BSU_26590	blt	efflux transporter (promiscuous, acetylated polyamines efflux)	-2.17117	4.55e-21
BSU_18230	yngG	hydroxymethylglutaryl-CoA lyase (leucine degradation)	-2.17846	4.38e-19
BSU_26950	yraG	putative spore coat protein	-2.17869	5.28e-09
BSU_17670	cotU	spore coat protein	-2.1809	3.02e-06
BSU_26180	yqbA	putative phage capsid protein; skin element	-2.18369	1.03e-12
BSU_13490	htpX	membrane protease	-2.1915	4.92e-37
BSU_19689	yokU	conserved protein of unknown function	-2.19375	2.88e-13
BSU_17760	yndE	putative spore germination integral inner membrane protein	-2.19389	1.62e-10
BSU_36100	ywrD	oxamate amidohydrolase	-2.19396	2.08e-31
BSU_03060	lctP	L-lactate permease	-2.19559	4.22e-22
BSU_31270	tgl	protein-glutamine gamma-glutamyltransferase (transglutaminase)	-2.20642	1.78e-35
BSU_16720	ymxH	PRC barrel protein involved in sporulation	-2.20692	1.45e-42
BSU_13320	ykzB	conserved protein of unknown function	-2.20738	1.04e-14
BSU_34500	yvdR	sodium-proton two component antiporter subunit	-2.21032	1.26e-10
BSU_27460	glnP	glutamine ABC transporter (permease)	-2.21237	9.6e-14
BSU_16420	cheB	methyl-accepting chemotaxis proteins (MCP)-glutamate methylesterase	-2.21394	4.53e-21
BSU_40720	yyaT	putative acetyltransferase (polyamine degradation)	-2.21648	7.59e-22
BSU_25910	yqxH	putative holin; skin element	-2.21692	7.18e-10
BSU_37180	fadF	putative iron-sulphur-binding reductase	-2.21758	8.37e-33
BSU_27760	csbX	putative catecholate siderophose exporter	-2.2189	3.68e-51
BSU_09180	yhcQ	putative spore coat protein	-2.21943	4.17e-40
BSU_29500	gerW	germination-associated protein	-2.2195	1.7e-45
BSU_18710	yozF	putative lipoprotein	-2.22166	8.97e-17
BSU_36940	ywlD	manganese efflux pump	-2.2222	3.19e-11
BSU_27680	yrbG	conserved hypothetical protein	-2.22274	6.04e-23
BSU_13330	ykoL	conserved protein of unknown function	-2.22444	8.86e-06
BSU_40530	cotF	spore coat protein	-2.22633	2.8e-38
BSU_20999	yoyJ	conserved protein of unknown function (toxin/antitoxin island); phage SPbeta	-2.2279	1.03e-28
BSU_38990	scoA	acetoacetyl CoA-transferase (subunit A)	-2.23157	2.14e-19
BSU_10300	aprE	serine alkaline protease (Ca(2+)-dependent subtilisin E)	-2.23356	1.05e-56
BSU_35180	csbA	conserved membrane protein of unknown function	-2.23562	1.42e-50
BSU_16640	ylxP		-2.23901	1.35e-49
BSU_16380	flhB	component of the flagellar export machinery	-2.24009	9.57e-27
BSU_13160	ohrB	organic hydroperoxide resistance reductase B	-2.24235	2.12e-49
BSU_07360	yfmS	chemotaxis sensory transducer (sensed target unknown)	-2.24372	3.67e-13
BSU_16430	cheA	chemotactic two-component sensor histidine kinase	-2.24514	1.02e-39
BSU_16740	spoVFB	spore dipicolinate synthase subunit B	-2.24596	1.36e-50
BSU_33960	araE	arabinose-related compounds permease	-2.24639	4.4e-22
BSU_09850	khtU	proton/potassium antiporter; methylglyoxal resistance	-2.24724	2.4e-29
BSU_30595	ytlA	putative ABC anion transporter component	-2.24758	8.46e-36
BSU_06890	cotJA	component of the inner spore coat	-2.25233	1.91e-40
BSU_32420	pucR	transcriptional regulator of the purine degradation operon	-2.25327	1.38e-36
BSU_11120	yitT	putative integral membrane protein	-2.25919	3.01e-61
BSU_26600	bltD	spermine/spermidine acetyltransferase	-2.25921	9.18e-14
BSU_07900	yfkH	putative ribonuclease BN	-2.27028	3.73e-51
BSU_16410	flhG	ATPase affecting flagellar basal body localisation and number	-2.27401	1.82e-24
BSU_28660	sspI	small acid-soluble spore protein	-2.2747	1.1e-22
BSU_14400	fruA	phosphotransferase system (PTS) fructose-specific enzyme IIABC component	-2.27658	6.58e-26
BSU_20130	yosG	conserved protein of unknown function; phage SPbeta	-2.27846	9.28e-05
BSU_09150	yhcN	putative germination lipoprotein	-2.27956	1.19e-35
BSU_00080	yaaC	conserved protein of unknown function	-2.27962	3.58e-29
BSU_39040	yxiS	conserved protein of unknown function	-2.27971	5.38e-49
BSU_12270	yjlB	conserved hypothetical protein; cupin family	-2.27977	2.52e-56
BSU_40460	yyzB	conserved protein of unknown function	-2.28136	2.26e-08
BSU_37620	rsfA	prespore-specific transcription regulatory gene	-2.28668	2.89e-45
BSU_11139	yizC	conserved hypothetical protein; genus orphan	-2.2932	1.13e-34
BSU_24420	spoIIIAB	stage III sporulation protein (feeding tube apparatus)	-2.2954	1.85e-16
BSU_16390	flhA	component of the flagellar export machinery	-2.29816	5.21e-43
BSU_23710	polY2	Y family DNA polymerase V bypassing lesions during replication	-2.30339	8.12e-13
BSU_25150	yqfQ	conserved protein of unknown function	-2.30481	2.6e-47
BSU_14660	ykzI	conserved general stress protein	-2.30565	2.78e-27
BSU_13710	ykvI	putative transporter	-2.30573	2.18e-18
BSU_34490	yvdS	sodium / proton antiporter subunit A	-2.3112	3.85e-13
BSU_23540	resQ	conserved protein of unknown function	-2.32346	8.82e-12
BSU_16440	cheW	modulation of CheA activity in response to attractants (chemotaxis)	-2.32411	1.77e-17
BSU_14390	fruK	fructose-1-phosphate kinase	-2.32479	6.19e-24
BSU_38630	katX	major catalase in spores	-2.32958	1.29e-62
BSU_03320	nasB	assimilatory nitrate reductase (electron transfer subunit NasB)	-2.33127	1.16e-48
BSU_18740	yozG	putative antitoxin of a toxin / antitoxin system; putative transcriptional regulator	-2.33346	1.4e-14
BSU_13350	ykoN	putative glycosyltransferase	-2.33392	7.83e-31
BSU_27690	yrzE	putative transporter	-2.33716	4.58e-50
BSU_24430	spoIIIAA	ATP-binding stage III sporulation protein	-2.34087	1.83e-40
BSU_13360	ykoP	conserved hypothetical protein	-2.34406	1.83e-23
BSU_30620	ytlD	putative permease of ABC anion transporter	-2.34941	2.82e-43
BSU_00170	yaaI	putative amidase (isochorismatase family)	-2.36	1.57e-42
BSU_18510	yoxC	transition-dependent and sulfur-related metabolism protein	-2.3608	1.43e-53
BSU_18709	yozT	conserved hypothetical protein (putative phage origin); putative defective prophage 6	-2.36462	3.02e-06
BSU_19180	des	fatty acid desaturase	-2.3656	1.07e-48
BSU_10730	yisI	Spo0A-P phosphatase (iron-metabolism related)	-2.36685	6.83e-23
BSU_21320	yomL	conserved exported protein of unknown function; phage SPbeta	-2.3742	8.55e-54
BSU_24360	spoIIIAH	stage III sporulation ratchet engulfment protein	-2.37491	3.76e-45
BSU_02690	ansZ	L-asparaginase 2 (putative lipoprotein)	-2.37511	2.04e-48
BSU_16400	flhF	GTPase involved in the export of flagella and number regulation	-2.37584	8.01e-33
BSU_38040	sacA	sucrose-6-phosphate hydrolase	-2.37652	1.18e-35
BSU_07310	yfnD	putative glycosyltransferase (complex carbohydrate synthase)	-2.37693	4.6e-55
BSU_30860	ytcA	putative UDP-glucose dehydrogenase	-2.38033	5.94e-43
BSU_08770	ygzA	conserved protein of unknown function	-2.38554	1.29e-12
BSU_24230	spoIVB	regulatory membrane-associated serine protease	-2.38967	8.86e-62
BSU_30870	ytcB	putative UDP-glucose epimerase	-2.39044	1.66e-28
BSU_29240	ytrI	protein involved in sporulation	-2.40303	3.7e-19
BSU_07890	yfkI	conserved hypothetical protein	-2.40333	2.96e-59
BSU_13790	ykvQ		-2.40355	6.83e-37
BSU_12420	yjoB	informational ATPase possibly involved in protein degradation	-2.40779	3.38e-47
BSU_18240	yngH	biotin carboxylase for subunit LdeHB of methylcrotonyl-CoA carboxylase	-2.41124	3.18e-28
BSU_23170	spmB	spore maturation protein	-2.41332	2.05e-26
BSU_07110	lplB	ABC transporter (permease) for alpha-galacturonides	-2.42247	5.23e-07
BSU_38330	ywbG	metabolic regulator controlling activity of murein hydrolases	-2.42446	7.2e-19
BSU_16460	cheD	sequence specific deamidase required for methylation of methyl-accepting chemotaxis proteins (MCPs) by CheR	-2.42548	6.94e-14
BSU_10960	yitE	putative integral inner membrane protein	-2.42703	2.72e-10
BSU_05550	cotP	spore coat protein	-2.43257	7.49e-19
BSU_03310	nasC	assimilatory nitrate reductase (catalytic subunit)	-2.43549	3.51e-53
BSU_10600	yhjQ	putative metal-chelating cysteine-rich protein of unknown function	-2.44099	3.27e-11
BSU_13799	ykzR		-2.44649	1.81e-16
BSU_38830	aldY	putative aldehyde dehydrogenase	-2.45063	3.2e-62
BSU_19110	yobW	mother cell-specific membrane sporulation protein	-2.45706	8.74e-41
BSU_16730	spoVFA	spore dipicolinate synthase subunit A	-2.45782	1.55e-64
BSU_31140	yubC	cysteine dioxygenase	-2.45878	2.89e-20
BSU_11290	yjaV	putative NAD(P) binding enzyme	-2.46017	1.61e-32
BSU_36090	ywrE	conserved protein of unknown function	-2.46174	3.91e-22
BSU_03990	mtlD	mannitol-1-phosphate 5-dehydrogenase	-2.46571	3.02e-59
BSU_07300	yfnE	putative glycosyltransferase (complex carbohydrate synthase)	-2.47196	3.13e-63
BSU_31020	yuaF	putative membrane integrity integral membrane protein	-2.47294	1.98e-47
BSU_04230	amj	lipid II flippase	-2.47321	6.61e-36
BSU_01910	skfA	sporulation killing factor A	-2.47602	3.54e-49
BSU_28830	ysdB	conserved protein of unknown function	-2.47747	1.12e-60
BSU_09860	khtT	K+/H+ antiporter for K+ efflux	-2.48695	9.83e-40
BSU_10290	yhfN	putative membrane metalloprotease	-2.48743	1.64e-35
BSU_10720	gerPA	spore germination protein	-2.49114	2.56e-22
BSU_38180	ywzA	conserved protein of unknown function	-2.49315	1.69e-69
BSU_40529	yyzH	hypothetical protein BSU_40529	-2.50068	7.7e-46
BSU_06380	yebC	putative integral inner membrane protein	-2.50791	2.29e-39
BSU_37190	ywjE	minor cardiolipin synthetase (phospholipase D family)	-2.50842	3.95e-39
BSU_32859	yuzM	conserved protein of unknown function	-2.5104	3.81e-22
BSU_27830	coxA	spore germination protein	-2.51123	1.19e-42
BSU_04590	ydbS	resistance to heterologous antibiotics	-2.51133	2.66e-64
BSU_05530	ydfR	conserved membrane protein of unknown function	-2.51966	7.18e-28
BSU_24410	spoIIIAC	stage III sporulation protein (feeding tube apparatus)	-2.51974	6.96e-12
BSU_36720	ywmE	conserved protein of unknown function	-2.52471	8.71e-26
BSU_07880	yfkJ	protein-tyrosine-phosphatase	-2.53003	2.89e-73
BSU_36550	spoIIQ	forespore protein required for alternative engulfment	-2.53024	1.33e-66
BSU_26075	yqbK	putative phage tail sheath protein; skin element	-2.53198	1.39e-25
BSU_07850	yfkM	general stress protein 18; deglycase	-2.53714	4.55e-74
BSU_13169	ykzN	hypothetical protein BSU_13169	-2.53773	1.67e-25
BSU_25120	yqfT	conserved protein of unknown function	-2.54205	2.5e-38
BSU_30900	cotS	spore coat protein	-2.54645	1.76e-46
BSU_07770	yfkS	putative spore germination D protein	-2.56056	1.43e-18
BSU_24140	mmgD	bifunctional citrate synthase/2-methylcitrate synthase	-2.56365	4.24e-30
BSU_31480	yuxJ	putative exporter induced in acid stress	-2.56999	1.2e-70
BSU_22019	ypzF	hypothetical protein BSU_22019	-2.57298	1.18e-32
BSU_08980	yhbH	factor involved in shape determination	-2.57726	1.31e-62
BSU_02600	cwlJ	spore cortex cell wall hydrolase	-2.58225	3.93e-62
BSU_32860	yusN	putative spore coat-like protein	-2.58602	4.92e-37
BSU_16480	swrB	coupling factor for flagellin transcription and translation	-2.58907	2.75e-62
BSU_38410	sacX	negative regulator of SacY	-2.59816	3.22e-54
BSU_30890	ytxO	outer spore coat protein	-2.59934	6.63e-39
BSU_02150	ybeF	conserved protein of unknown function	-2.60298	3.88e-06
BSU_24650	yqzG	putative exported protein	-2.60797	2.79e-36
BSU_28800	araA	L-arabinose isomerase	-2.61074	1.22e-29
BSU_31321	mstX	atypical membrane-integrating regulator of biofilm formation (Mistic protein)	-2.614	2.95e-19
BSU_34510	yvdQ	conserved protein of unknown function	-2.6146	1.28e-54
BSU_04220	ydaG	putative general stress protein	-2.6162	8.59e-65
BSU_11280	yjaU	conserved hypothetical protein	-2.618	2.04e-68
BSU_18730	yoaS	putative toxin of a toxin / antitoxin system	-2.62052	3.1e-26
BSU_28810	abnA	arabinan-endo-1,5-alpha-L-arabinase	-2.62379	1.32e-41
BSU_33410	yvgO	exported stress induced factor	-2.62405	4.26e-69
BSU_30850	ytdA	putative UTP-glucose-1-phosphate uridylyltransferase	-2.62422	1.82e-36
BSU_21546	bsrG	phage toxin; type I toxin-antitoxin system	-2.62428	4.33e-42
BSU_35800	gerBA	component of germinant receptor B	-2.63164	4.73e-38
BSU_10740	yisJ	putative spore coat protein, CotH paralog	-2.63899	8.22e-19
BSU_29239	ytrH	membrane protein involved in a sporulation process	-2.64014	3.14e-18
BSU_34470	yveA	L-aspartate/L-glutamate / proton permease	-2.6455	1.28e-31
BSU_12090	cotT	spore coat protein (inner coat)	-2.64919	7.3e-60
BSU_14380	fruR	transcriptional regulator (DeoR family)	-2.65002	7.95e-39
BSU_13520	ykrP	putative integral membrane protein; putative acyltransferase	-2.65172	4.4e-29
BSU_28099	yszA	conserved protein of unknown function	-2.6561	1.56e-09
BSU_19720	yodR	putative acyloate-acetoacetate CoA-transferase	-2.65769	6.6e-20
BSU_03982	mtlF	phosphotransferase system (PTS) mannitol-specific enzyme IIA component	-2.65793	8.22e-63
BSU_19760	cgeD	putative glycosyltransferase involved in maturation of the outermost layer of the spore	-2.6596	4.32e-41
BSU_35810	gerBB	component of germinant receptor B	-2.66344	6.93e-25
BSU_30010	ythP	putative ABC transporter (ATP-binding protein)	-2.66721	1.56e-63
BSU_31470	kapD	putative exoribonuclease (3\'-5\')	-2.6792	8.42e-46
BSU_19740	yodT	putative aminovalerate aminotransferase	-2.68437	6.78e-43
BSU_26610	yrkA	putative membrane associated protein	-2.68772	1.94e-54
BSU_31820	yuzF	conserved protein of unknown function	-2.68803	4.4e-46
BSU_30910	cotSA	spore coat protein	-2.69352	1.16e-53
BSU_11070	yitP	conserved hypothetical protein	-2.69594	1.38e-25
BSU_37830	spsJ	dTDP-glucose 4,6-dehydratase	-2.69595	1.53e-59
BSU_00430	yabG	sporulation-specific protease	-2.69655	4.24e-67
BSU_36668	ywzE	conserved protein of unknown function (putative phage interference protein)	-2.69986	9.2e-17
BSU_05560	ydgA	conserved hypothetical protein; putative germination protein	-2.70383	1.07e-14
BSU_09870	khtS	K+/H+ antiporter for K+ efflux	-2.71299	2.44e-66
BSU_16470	sigD	RNA polymerase sigma-28 factor (sigma-D)	-2.71307	5.52e-65
BSU_09450	yhdF	putative NAD(P)-dependent dehydrogenase	-2.71525	9.02e-82
BSU_30880	ytcC	putative glucosyltransferase	-2.72459	8.67e-48
BSU_19970	yosX	conserved hypothetical protein; phage SPbeta	-2.72461	1.52e-09
BSU_32850	fadM	proline dehydrogenase 1	-2.72494	9.46e-57
BSU_19600	yodH	putative S-adenosylmethionine-dependent methyltransferase	-2.72545	6.66e-47
BSU_30330	ytvB	putative conserved membrane protein	-2.73481	1.22e-38
BSU_19730	yodS	putative oxoacid CoA-transferase	-2.74482	3.06e-28
BSU_19510	yojB	conserved hypothetical protein	-2.74648	6.36e-31
BSU_10170	fabHB	beta-ketoacyl-acyl carrier protein synthase III 2	-2.74658	7.06e-60
BSU_30080	yteV	conserved sporulation-related protein	-2.75023	2.7e-13
BSU_04180	ydaC	putative methyltransferase	-2.75403	6.44e-66
BSU_37820	spsK	putative dTDP-4-dehydrorhamnose reductase	-2.7543	5.12e-75
BSU_24380	spoIIIAF	stage III sporulation protein (feeding tube apparatus)	-2.76087	6.36e-60
BSU_36670	csbD	stress response protein	-2.76402	2.86e-46
BSU_07290	yfnF	putative glycosyltransferase	-2.77291	9.99e-74
BSU_18250	yngI	acetoacetyl-CoA synthetase	-2.77419	6.88e-64
BSU_13789	ykzQ	putative peptidoglycan binding protein	-2.77659	6.76e-40
BSU_07350	yfmT	vanillin dehydrogenase	-2.77695	1.26e-29
BSU_32360	yunC	conserved protein of unknown function	-2.77914	2.46e-60
BSU_21330	yomK	conserved protein of unknown function; phage SPbeta	-2.78139	9.39e-13
BSU_24480	yqhR	putative integral inner membrane protein	-2.78609	1.73e-36
BSU_30920	cotI	spore coat kinase	-2.78948	5.75e-64
BSU_17750	yndD	spore germination receptor subunit	-2.79549	5.99e-43
BSU_10710	gerPB	spore germination protein	-2.79986	1.1e-18
BSU_33240	oxdC	oxalate decarboxylase	-2.80027	6.51e-59
BSU_08800	ygaK	putative FAD-dependent oxido-reductase	-2.80275	1.35e-52
BSU_11740	cotZ	spore coat protein (insoluble fraction, crust layer)	-2.80464	4.4e-87
BSU_02110	ybyB	conserved protein of unknown function	-2.81381	1.07e-50
BSU_17240	ymzB	conserved protein of unknown function involved in ethanol resistance	-2.82177	5.73e-71
BSU_09140	yhcM	expressed protein of unknown function	-2.82684	2.31e-58
BSU_16450	cheC	signal terminating phosphatase of CheR-mediated methylation of methyl-accepting chemotaxis proteins (MCPs)	-2.83047	6.48e-24
BSU_06220	ydjJ	putative membrane associated potassium channel; prophage region 3	-2.83826	1.83e-65
BSU_19490	gerT	component of the spore coat	-2.84492	1.27e-38
BSU_12069	yjzH	conserved hypothetical protein	-2.85337	1.08e-81
BSU_38400	epr	extracellular serine protease	-2.87876	1.5e-48
BSU_38390	ywbA	putative cellobiose phosphotransferase system enzyme IIC permease component	-2.87884	1.38e-36
BSU_07280	yfnG	putative CDP-sugar-dehydratase/epimerase	-2.88181	9.58e-77
BSU_11320	yjzB	spore coat protein	-2.88589	3.83e-44
BSU_38930	yxjJ	conserved protein of unknown function	-2.88786	3.57e-52
BSU_19150	yocB	conserved protein of unknown function	-2.88812	8.08e-93
BSU_36030	ywrK	putative Na+/H+ antiporter	-2.89036	4.29e-75
BSU_27450	glnM	glutamine ABC transporter (permease)	-2.89526	5.25e-21
BSU_02590	ycbP	putative inner integral membrane protein	-2.89688	6.24e-86
BSU_03330	nasA	putative nitrate transporter	-2.90171	3.86e-60
BSU_14980	ylbE	conserved hypothetical protein	-2.91404	7.95e-24
BSU_05570	ydgB	conserved hypothetical protein; putative germination protein	-2.92617	6.99e-36
BSU_18220	yngF	methylglutaconyl-CoA hydratase (leucine degradation)	-2.92814	4.28e-21
BSU_27750	bofC	bypass of forespore C, intercompartmental signaling factor	-2.92836	1.17e-62
BSU_22240	ypqA	putative chaperone	-2.93844	1.28e-31
BSU_32530	pucF	allantoate amidohydrolase	-2.94121	1.16e-67
BSU_17310	ymaG	inner spore coat protein; cell wall associated protein	-2.94354	1.71e-58
BSU_22869	ypzI	putative sporulation-related protein	-2.94847	1.07e-25
BSU_24400	spoIIIAD	stage III sporulation protein (feeding tube apparatus)	-2.95466	2.33e-27
BSU_17840	fosB	magnesium-dependent bacillithiol-transferase	-2.96769	4.41e-89
BSU_27468	yrzQ	conserved protein of unknown function	-2.98574	1.05e-33
BSU_37880	spsD	putative TDP-glycosamine N-acetyltransferase	-2.99064	7.03e-83
BSU_37890	spsC	putative glutamine-dependent sugar transaminase	-3.008	1.07e-78
BSU_06559	yezF	hypothetical protein BSU_06559	-3.01187	5.65e-20
BSU_17980	sspP	small acid-soluble spore protein	-3.02133	7.88e-27
BSU_17990	sspO	small acid-soluble spore protein	-3.02431	1.86e-28
BSU_28890	yscB	putative lipoprotein	-3.03323	1.73e-32
BSU_37450	ywhK	factor interacting with DNA helicase PcrA	-3.05768	6.65e-106
BSU_39580	yxeE	inner spore coat protein	-3.06082	3.45e-85
BSU_27430	glnQ	glutamine ABC transporter (ATP-binding protein)	-3.06254	1.11e-69
BSU_12350	yjmF	fructuronate reductase	-3.06348	1.29e-26
BSU_12360	exuT	hexuronate transporter	-3.06665	4.12e-39
BSU_09165	yhcO	putative exported protein (sporulation germination island)	-3.06731	1.25e-88
BSU_27040	levG	phosphotransferase system (PTS) fructose-specific enzyme IID component	-3.06986	9.86e-82
BSU_13290	ykzD	conserved hypothetical protein	-3.07441	1.04e-24
BSU_17260	aprX	alkaline serine protease	-3.08326	4.46e-94
BSU_37810	spsL	putative dTDP-4-deoxyrhamnose-3,5-epimerase (cell surface and spore coat)	-3.08481	9.29e-76
BSU_11750	cotY	outer spore coat protein (crust layer, insoluble fraction)	-3.10438	3.96e-106
BSU_03981	mtlA	phosphotransferase system (PTS) mannitol-specific enzyme IICB component	-3.1101	3e-72
BSU_17830	yndM	putative integral inner membrane protein	-3.11875	7.77e-17
BSU_38790	yxzE	putative bacteriocin	-3.1204	4.01e-56
BSU_07270	yfnH	glucose-1-phosphate cytidylyltransferase (sporulation)	-3.12876	3.18e-87
BSU_35860	pgdS	gamma-DD-glutamyl hydrolase (PGA depolymerase)	-3.13526	4.65e-61
BSU_13510	ykzE	conserved protein of unknown function	-3.16546	1.64e-34
BSU_32410	pucH	allantoinase	-3.16586	3.24e-85
BSU_36669	ywzF		-3.18045	2.32e-47
BSU_15960	sivC	conserved exported protein of unknown function	-3.18067	5.01e-53
BSU_27440	glnH	glutamine ABC transporter (glutamine-binding lipoprotein)	-3.1813	6.65e-96
BSU_37900	spsB	putative dTDP glycosyl/glycerophosphate transferase or transport	-3.18518	1.82e-98
BSU_22000	sspL	small acid-soluble spore protein	-3.19193	3.96e-29
BSU_18030	tlp	small acid-soluble spore protein (thioredoxin-like protein)	-3.19469	1.53e-62
BSU_07800	treP	phosphotransferase system (PTS) trehalose-specific enzyme IIBC component	-3.19829	1.58e-66
BSU_39000	hbuT	putative acid metabolite permease	-3.20506	2.87e-33
BSU_30110	yteS	lipoprotein required for rhamnogalaturonan transport and degradation	-3.22989	1.97e-07
BSU_24150	mmgC	propionyl-CoA dehydrogenase subunit	-3.23027	4.61e-41
BSU_14970	ylbD	sporulation-related protein (coat)	-3.2343	2.93e-56
BSU_03120	ycgI	xenotiotic metabolite methyltransferase	-3.23842	8.42e-13
BSU_37840	spsI	glucose-1-phosphate thymidylyltransferase	-3.25466	8.14e-81
BSU_12160	yjgC	putative molybdoenzyme; putative formate dehydrogenase	-3.25869	7.86e-98
BSU_37850	spsG	putative glycosyltransferase	-3.26065	1.59e-95
BSU_00240	csfB	forespore-specific anti-sigma factor	-3.27278	4.25e-25
BSU_33222	rsoA	regulator of sigma-O	-3.29586	1.71e-47
BSU_17820	pghL	phage gamma-polyglutamate hydrolase	-3.29661	4.02e-78
BSU_24720	comGB	membrane pilin platform component of the DNA transport machinery	-3.29688	2.49e-14
BSU_27469	yrzR	conserved protein of unknown function	-3.29752	9.58e-77
BSU_20970	yonX	conserved protein of unknown function; phage SPbeta	-3.29866	1.13e-34
BSU_16880	ymfJ	putative enzyme	-3.30039	8.86e-99
BSU_36470	pucI	allantoin permease	-3.30979	2.61e-53
BSU_37860	spsF	putative glycosyltransferase	-3.32223	2.59e-105
BSU_37870	spsE	putative phosphoenolpyruvate-sugar pyruvyltransferase	-3.32391	8.96e-111
BSU_27470	yrrD	conserved protein of unknown function	-3.32772	1.9e-107
BSU_19639	yoyE	conserved hypothetical protein	-3.34495	3.24e-21
BSU_38610	yxzF	conserved protein of unknown function	-3.34702	2.81e-64
BSU_39590	yxeD	conserved protein of unknown function	-3.34832	3.8e-47
BSU_07780	yfkR	putative spore germination protein	-3.34845	8.64e-80
BSU_19670	yodN	conserved hypothetical protein	-3.3541	4.05e-85
BSU_25710	cwlH	N-acetylmuramoyl-L-alanine amidase	-3.36258	6.42e-114
BSU_13780	ykvP	spore protein (HGT island)	-3.36557	4.31e-85
BSU_27030	sacC	levanase	-3.42916	4.78e-123
BSU_08490	yfhD	conserved hypothetical protein	-3.43001	9.95e-62
BSU_38130	ywcE	holin-like protein required for proper spore morphogenesis and germination	-3.43231	3.81e-40
BSU_13850	pfeT	Fe(II) efflux transporter possibly involved in copper(II) uptake	-3.4351	2.83e-123
BSU_38050	sacP	phosphotransferase system (PTS) sucrose-specific enzyme IIBC component	-3.43545	1.95e-57
BSU_24170	mmgA	degradative acetoacetyl-CoA thiolase	-3.43705	2.87e-59
BSU_27050	levF	phosphotransferase system (PTS) fructose-specific enzyme IIC component	-3.45228	5.23e-104
BSU_13509	ykzP	conserved protein of unknown function	-3.46989	2.31e-35
BSU_04039	yczO	conserved protein of unknown function	-3.47218	2.48e-24
BSU_19820	sprB	recombination directionality factor; phage SPbeta	-3.4752	1.19e-24
BSU_04190	ydaD	putative dehydrogenase	-3.48039	3.25e-122
BSU_18020	sspN	small acid-soluble spore protein	-3.48339	1.47e-50
BSU_11770	cotW	spore coat protein (outemost layer)	-3.48617	8.03e-67
BSU_34530	cotR	spore coat lipolytic enzyme	-3.49086	4.67e-109
BSU_08110	sspH	small acid-soluble spore protein	-3.50344	1.29e-55
BSU_27190	yrzI	conserved protein of unknown function	-3.5039	2.26e-60
BSU_27060	levE	phosphotransferase system (PTS) fructose-specific enzyme IIB component	-3.52001	3.59e-106
BSU_10670	gerPF	spore germination protein	-3.53485	3.96e-86
BSU_13470	sspD	small acid-soluble spore protein (alpha/beta-type SASP)	-3.53651	2.67e-68
BSU_11799	yjzK	conserved hypothetical protein	-3.53886	4.88e-64
BSU_37910	spsA	spore coat dTDP-glycosyltransferase	-3.54973	8.14e-108
BSU_11760	cotX	spore coat protein (insoluble fraction)	-3.60236	1.83e-85
BSU_10180	yhfC	putative integral membrane protein	-3.60899	1.35e-89
BSU_24160	mmgB	3-hydroxybutyryl-CoA dehydrogenase	-3.60938	7.98e-47
BSU_13190	ispA	intracellular serine protease	-3.62467	5.14e-121
BSU_11810	spoVIF	sporulation-specific protein needed for heat resistance	-3.62821	5.46e-95
BSU_08550	sspK	small acid-soluble spore protein	-3.64216	2.71e-34
BSU_22200	cotD	spore coat protein (inner)	-3.6466	4.06e-93
BSU_19810	yodU		-3.65244	9.14e-87
BSU_18140	ynfE	conserved hypothetical protein	-3.67697	4.01e-13
BSU_09350	yhdB	conserved hypothetical protein	-3.68589	3.43e-52
BSU_31380	yuzA	conserved protein of unknown function	-3.7264	1.21e-125
BSU_22250	yppG	putative spore coat protein; methionine-glutamine-rich protein	-3.76279	2.15e-75
BSU_04200	ydaE	D-lyxose ketol isomerase	-3.77739	7.82e-139
BSU_10280	yhfM	putative membrane protein	-3.78731	2.21e-82
BSU_35360	hag	flagellin protein	-3.79567	4.93e-89
BSU_32650	yurS	conserved protein of unknown function	-3.79728	1.27e-107
BSU_12340	uxuA	D-mannonate dehydratase	-3.82216	4.26e-74
BSU_10430	yhxD	putative oxidoreductase	-3.85838	1.41e-112
BSU_19950	sspC	small acid-soluble spore protein (alpha/beta-type SASP); SPbeta phage protein	-3.87125	8.74e-60
BSU_17970	cotM	spore coat protein (outer)	-3.87562	2.09e-101
BSU_07550	yflT	heat stress induced protein	-3.89646	3.17e-84
BSU_17700	cotC	spore coat protein (outer)	-3.90805	2.14e-08
BSU_08060	acoA	acetoin dehydrogenase E1 component (TPP-dependent alpha subunit)	-3.91464	2.16e-161
BSU_32640	sspG	small acid-soluble spore protein	-3.91777	2.8e-82
BSU_27070	levD	phosphotransferase system (PTS) fructose-specific enzyme IIA component	-3.92822	1.4e-120
BSU_04430	ydbD	putative manganese-containing catalase	-3.94097	4.22e-148
BSU_32849	yuzL	conserved protein of unknown function	-3.96946	8.38e-45
BSU_39060	citH	secondary transporter of divalent metal ions/citrate complexes	-3.97774	1.75e-61
BSU_30470	ytzC	conserved protein of unknown function	-3.99581	1.77e-92
BSU_19790	cgeB	protein involved in maturation of the outermost layer of the spore	-4.02078	8.97e-163
BSU_08080	acoC	acetoin dehydrogenase E2 component (dihydrolipoamide acetyltransferase)	-4.02806	3.58e-173
BSU_32430	pucJ	uric acid permease	-4.03732	3.86e-120
BSU_32990	mrgA	metalloregulation DNA-binding stress protein	-4.04201	2.29e-121
BSU_08070	acoB	acetoin dehydrogenase E1 component (TPP-dependent beta subunit)	-4.04217	5.56e-169
BSU_25080	yqfX	conserved protein of unknown function expressed in germinating spores	-4.04956	4.91e-125
BSU_32510	pucA	xanthine dehydrogenase molybdopterin recruitment factor	-4.04974	4.61e-93
BSU_00450	sspF	small acid-soluble spore protein (alpha/beta-type SASP)	-4.0582	2.02e-103
BSU_09750	sspB	small acid-soluble spore protein (beta-type SASP)	-4.07562	5.11e-123
BSU_19780	cgeA	spore outermost layer component	-4.11157	4.82e-164
BSU_32460	pucM	5-hydroxyisourate hydrolase; also uricase subunit	-4.14625	7.36e-104
BSU_33340	sspJ	small acid-soluble spore protein	-4.14946	1.37e-99
BSU_19610	yodI	putative spore coat protein	-4.16196	6.48e-147
BSU_04370	ydaS	conserved protein of unknown function	-4.16444	1.07e-121
BSU_19749	yoyG	putative toxin of a type I toxin family (sporulation operon)	-4.16715	9.22e-66
BSU_05520	ydzH	conserved hypothetical protein, sporulation-related	-4.17484	2.43e-36
BSU_32450	pucL	urate oxidase with peroxide reductase N-terminal domain	-4.18421	3.72e-160
BSU_32480	pucD	xanthine dehydrogenase, substrate and molybdenum cofactor subunit	-4.19293	6.73e-154
BSU_03690	gerKD	conserved protein of unknown function	-4.21328	1.32e-12
BSU_32500	pucB	putative molybdopterin cofactor synthesis cytidylyl transferase	-4.22397	3.49e-104
BSU_08660	sspE	small acid-soluble spore protein (gamma-type SASP)	-4.23548	5.93e-33
BSU_07790	yfkQ	putative spore germination protein	-4.23574	1.62e-127
BSU_32440	pucK	uric acid permease subunit	-4.24102	8.68e-134
BSU_32470	pucE	xanthine dehydrogenase, iron-sulfur subunit	-4.25446	3.76e-123
BSU_32490	pucC	xanthine dehydrogenase, FAD-binding subunit	-4.2609	8.85e-112
BSU_03680	yclG	putative uronase	-4.27139	6.73e-154
BSU_29570	sspA	small acid-soluble spore protein (alpha-type SASP)	-4.29654	2.22e-86
BSU_12330	yjmD	putative oxidoreductase	-4.29699	4.69e-77
BSU_12320	yjmC	putative oxidoreductase	-4.32097	3.68e-121
BSU_08090	acoL	acetoin dehydrogenase E3 component (dihydrolipoamide dehydrogenase)	-4.32174	7.18e-186
BSU_22290	sspM	small acid-soluble spore protein	-4.32261	2.33e-49
BSU_23350	ypzD	putative germination protein	-4.32582	4.05e-53
BSU_30739	ytzL	conserved protein of unknown function	-4.36453	7.96e-109
BSU_28410	gerE	transcriptional regulator required for the expression of late spore coat genes	-4.45701	3.07e-162
BSU_40450	yycD	conserved hypothetical protein	-4.47338	8.88e-86
BSU_19770	cgeC	protein involved in maturation of the outermost layer of the spore	-4.47352	8.48e-148
BSU_32469	yuzJ	putative type I toxin	-4.47393	2.84e-40
BSU_05529	ydzR	conserved hypothetical protein, sporulation-related	-4.48203	4.13e-118
BSU_04400	gsiB	general stress protein glucose starvation induced	-4.55481	6.82e-91
BSU_36070	cotG	spore morphogenetic protein	-4.57466	6.35e-108
BSU_09959	sscB	spore and germination protein	-4.57499	1.91e-32
BSU_14629	sr1	regulator of GapA synthesis	-4.58918	5.95e-101
BSU_20190	yosA	putative type I toxin; phage SPbeta	-4.59319	2.27e-69
BSU_12150	yjgB	putative exported protein	-4.60417	7.46e-99
BSU_09230	yhcV	putative CBS containing enzyme (sporulation-/ germination-related)	-4.62068	3.44e-165
BSU_30640	ytkC	putative autolytic amidase	-4.62558	7.62e-173
BSU_22169	ypzG	conserved protein of unknown function	-4.63782	2.52e-94
BSU_11780	cotV	spore coat protein (insoluble fraction)	-4.64656	5.52e-141
BSU_36680	ywmF	putative integral membrane protein	-4.65862	2.65e-37
BSU_12120	yjfB	conserved hypothetical protein	-4.66313	4.5e-46
BSU_14568	BSU_14568	putative type I toxin (toxin I motif)	-4.72696	1.15e-110
BSU_28340	ysnF	putative stress response protein	-4.9272	5.77e-133
BSU_09390	ygxB	putative integral membrane protein	-4.92846	9.58e-225
BSU_11809	yjcZ	putative type I toxin	-5.00675	5.84e-91
BSU_17410	cwlC	N-acetylmuramoyl-L-alanine amidase (sporulation-specific)	-5.00679	1.46e-262
BSU_14569	ykzV	putative antitoxin	-5.01649	7.14e-176
BSU_26826	yrpDX	expressed polypeptide of unknown function	-5.36012	1.67e-79
BSU_12170	yjgD	conserved hypothetical protein	-5.37846	9.58e-225
BSU_03789	yczN	putative spore and germination protein	-5.76357	5.84e-123
BSU_09958	sscA	spore assembly and germination protein	-5.93553	1.56e-168
BSU_19669	yoyF	hypothetical protein BSU_19669	-6.21366	2.7e-25
BSU_03788	yczM	putative type I toxin	-6.49569	2.51e-53
