# Supplementary material for: Dual functionality of the amyloid protein TasA in Bacillus physiology and fitness on the phylloplane
Source: Nat Commun. 2020 Apr 20;11:1859. doi: 10.1038/s41467-020-15758-z (PMC7171179; doi:10.1038/s41467-020-15758-z)
Supplement: Supplementary file 6 — Supplementary Data 3 [file 41467_2020_15758_MOESM6_ESM.xlsx]

## Sheet: Hoja1
ID	name	Annotations	mean_logFCs	combined_pvalues
BSU_36010	alsS	alpha-acetolactate synthase	4.41046	4.6e-57
BSU_36000	alsD	alpha-acetolactate decarboxylase	4.34306	4.13e-47
BSU_10500	yhjG	putative aromatic compound monooxygenase/hydroxylase	3.08298	1.39e-30
BSU_29340	tcyN	sulfur-containing amino-acid ABC transporter (ATP-binding protein)	3.00354	4.76e-31
BSU_12700	xkdQ	phage PBSX; conserved hypothetical protein	2.92841	1.19e-20
BSU_32600	frlO	fructose amino acid-binding lipoprotein	2.87367	5.82e-15
BSU_12649	ykzM	phage PBSX; conserved hypothetical protein	2.86655	3.08e-14
BSU_12690	xkdP	phage PBSX; putative murein binding protein	2.82891	2.47e-17
BSU_29380	tcyJ	sulfur containing amino acid ABC transporter binding lipoprotein	2.8246	1.49e-21
BSU_12610	xkdG	phage PBSX; putative phage chromosome binding protein	2.75162	6.17e-16
BSU_12720	xkdS	phage PBSX; conserved hypothetical protein	2.73644	3.4e-13
BSU_12640	xkdJ	phage PBSX; conserved hypothetical protein	2.65444	3.08e-14
BSU_29370	tcyK	sulfur-containing amino acid ABC transporter binding lipoprotein	2.6013	4.5e-24
BSU_12620	xkdH	phage PBSX; conserved hypothetical protein	2.582	2.28e-14
BSU_29350	tcyM	sulfur-containing amino acid ABC transporter (permease)	2.57101	1.59e-26
BSU_29310	cmoJ	monooxygenase (S-alkyl substrates)	2.55986	1.8e-23
BSU_12630	xkdI	phage PBSX; conserved hypothetical protein	2.54516	6.76e-17
BSU_29390	snaA	N-acetyltransferase acting on sulfur compounds	2.53592	5.79e-24
BSU_15520	pyrAB	pyrimidine-specific carbamoyl-phosphate synthetase (large subunit)	2.53226	9.06e-07
BSU_29330	cmoO	monooxygenase (S-alkyl substrates)	2.47064	5e-22
BSU_12780	xepA	phage PBSX; lytic exoenzyme	2.42324	4.25e-16
BSU_15540	pyrD	dihydroorotate dehydrogenase (catalytic subunit)	2.40041	2.58e-08
BSU_12619	ykzL	phage PBSX; conserved hypothetical protein	2.3973	2.85e-13
BSU_12800	xhlB	phage PBSX; holin	2.34445	5.83e-09
BSU_29300	ribR	FMN-riboswitch-binding activator of rib genes	2.34192	1.6e-19
BSU_31970	dhbB	isochorismatase (siderophore specific)	2.33089	4.96e-07
BSU_15530	pyrK	dihydroorotate dehydrogenase (electron transfer subunit)	2.30674	3.17e-11
BSU_29320	cmoI	redoxin	2.30134	1.58e-18
BSU_04200	ydaE	D-lyxose ketol isomerase	2.29585	1.22e-05
BSU_12740	xkdU	phage PBSX; conserved hypothetical protein	2.25246	2.93e-11
BSU_31960	dhbF	siderophore 2,3-dihydroxybenzoate-glycine-threonine trimeric ester bacillibactin synthetase	2.24728	6.78e-06
BSU_15510	pyrAA	pyrimidine-specific carbamoyl-phosphate synthetase (small subunit, glutaminase subunit)	2.23899	2.64e-05
BSU_31990	dhbC	isochorismate synthase (siderophore-specific)	2.23618	2.13e-06
BSU_40660	yybF	putative permease	2.23493	1.31e-13
BSU_12671	xkdN	phage PBSX; conserved hypothetical protein	2.22358	1.23e-15
BSU_32000	dhbA	2,3-dihydro-2,3-dihydroxybenzoate dehydrogenase	2.17553	5.64e-07
BSU_12749	xkzA	phage PBSX; conserved hypothetical protein	2.14429	4.92e-09
BSU_15500	pyrC	dihydroorotase	2.12915	0.000311846
BSU_12730	xkdT	phage PBSX; putative base plate assembly protein	2.12283	2.12e-13
BSU_35070	yvmC	cyclodipeptide synthase (tRNA-dependent), pulcherimminic acid precursor	2.12273	7.16e-17
BSU_12580	xtmB	phage PBSX; prophage terminase (large subunit)	2.12121	5.04e-16
BSU_18310	ppsD	nonribosomal plipastatin synthetase D involved in synthesis of plipastatin	2.11815	1.06e-09
BSU_35060	cypX	cyclo-L-leucyl-L-leucyl dipeptide oxidase, pulcheriminic synthase	2.09836	6.76e-17
BSU_12170	yjgD	conserved hypothetical protein	2.08954	0.0213928
BSU_34290	epsI	putative polysaccharide pyruvyl transferase involved in biofilm matrix formation	2.08727	4e-17
BSU_04190	ydaD	putative dehydrogenase	2.0832	4e-05
BSU_28270	leuB	3-isopropylmalate dehydrogenase	2.06917	1.43e-06
BSU_12600	xkdF	phage PBSX; conserved hypothetical protein	2.06528	1.09e-12
BSU_29290	sndA	S-alkyl-N-acetyl-metabolite deacetylase	2.03601	5.45e-14
BSU_15550	pyrF	orotidine 5\'-phosphate decarboxylase	2.00901	3.17e-14
BSU_12790	xhlA	phage PBSX; putative enzyme	1.99578	1.53e-07
BSU_28260	leuC	3-isopropylmalate dehydratase (large subunit)	1.9496	1.49e-05
BSU_12660	xkdM	phage PBSX; conserved hypothetical protein	1.92231	1.04e-10
BSU_28290	ilvC	acetohydroxy-acid isomeroreductase (NADP-dependent)	1.92125	4.28e-07
BSU_10430	yhxD	putative oxidoreductase	1.89103	0.000433319
BSU_03490	srfAB	surfactin synthetase	1.88514	1.94e-07
BSU_12570	xtmA	phage PBSX; prophage terminase (small subunit)	1.88339	6.95e-15
BSU_18320	ppsC	non-ribosomal plipastatin synthetase C involved in synthesis of plipastatin	1.88117	1.26e-10
BSU_37410	albE	peptidase involved in subtilosin A production	1.87542	1.64e-09
BSU_32610	frlB	fructosamine-6-P deglycase	1.84436	6.93e-06
BSU_34380	slrR	transcriptional regulator of autolysin genes (biofilm formation)	1.83723	1.82e-07
BSU_28300	ilvH	acetohydroxy-acid synthase (small subunit)	1.82948	1.95e-05
BSU_15490	pyrB	aspartate carbamoyltransferase	1.82646	3.21e-05
BSU_32590	frlN	fructose-amino acid permease	1.82412	2.92e-08
BSU_03480	srfAA	surfactin synthetase	1.82323	3.33e-07
BSU_34320	epsF	putative glycosyltransferase involved in matrix formation (chain-length determination)	1.80529	8.62e-11
BSU_40100	ahpF	alkyl hydroperoxide reductase (large subunit)	1.79885	2.16e-10
BSU_31980	dhbE	2,3-dihydroxybenzoate-AMP ligase	1.79383	5.47e-05
BSU_12520	xkdB	phage PBSX; conserved hypothetical protein	1.7874	2.56e-09
BSU_39500	yxeM	putative ABC transporter (binding lipoprotein)	1.77938	1.18e-06
BSU_37420	albF	putative peptidase involved in subtilosin production	1.75996	8.37e-10
BSU_27220	yrhE	putative formate dehydrogenase	1.72874	1.05e-10
BSU_12590	xkdE	phage PBSX; phage capsid portal protein	1.71898	2.63e-09
BSU_36650	ureB	urease (beta subunit)	1.71486	9.84e-07
BSU_18330	ppsB	nonribosomal plipastatin synthetase B involved in synthesis of plipastatin	1.71052	5.19e-10
BSU_34230	epsN	putative aminotransferase involved in biofilm matrix formation	1.70424	1.09e-12
BSU_34280	epsJ	putative glycosyl transferase involved in biofilm matrix formation	1.69732	1.68e-12
BSU_27860	nadC	nicotinate-nucleotide pyrophosphorylase (quinolinate phosphoribosyltransferase)	1.68703	4.63e-08
BSU_32580	frlM	fructose-amino acid permease	1.68213	2.87e-06
BSU_39510	snaB	sulfur-containing aminoacid acetyltransferase	1.67937	9.46e-06
BSU_37720	bacC	dihydroanticapsin 7-dehydrogenase	1.67881	1.11e-10
BSU_10160	yhgE	putative methyl-accepting protein	1.6766	1.52e-07
BSU_03300	nasD	assimilatory nitrite reductase subunit	1.66981	8.61e-08
BSU_33910	pgm	phosphoglycerate mutase	1.66956	0.000955589
BSU_26890	csn	chitosanase	1.66924	8.36e-10
BSU_30190	bioI	cytochrome P450 for pimelic acid formation for biotin biosynthesis	1.66419	6.87e-11
BSU_06460	purS	factor required for phosphoribosylformylglycinamidine synthetase activity	1.664	0.000101078
BSU_34340	epsD	putative extracellular matrix glycosyltransferase	1.66095	1.7e-09
BSU_37370	albA	subtilosin A thioether formation enzyme	1.6595	7.65e-08
BSU_37390	albC	putative transporter involved in subtilosin production	1.64633	7.46e-08
BSU_18300	ppsE	nonribosomal plipastatin synthetase E	1.64062	2.04e-09
BSU_39490	yxeN	putative ABC transporter (permease)	1.64029	8.58e-08
BSU_37730	bacB	3-((4R)-4-hydroxycyclohexa-1, 5-dien-1-yl)-2-oxopropanoate isomerase	1.63982	1.47e-10
BSU_12530	xkdC	phage PBSX; putative DNA binding protein	1.63943	4.53e-07
BSU_39480	yxeO	putative ABC transporter (ATP-binding protein)	1.63688	3.02e-08
BSU_06480	purL	phosphoribosylformylglycinamidine synthetase subunit II	1.63318	0.00143111
BSU_36660	ureA	urease (gamma subunit)	1.63182	3.14e-07
BSU_37400	albD	integral membrane protein involved in subtilosin production and immunity	1.62843	1.62e-07
BSU_15590	sat	sulfate adenylyltransferase	1.62829	2.67e-05
BSU_36640	ureC	urease (alpha subunit)	1.6243	2.17e-07
BSU_34250	epsL	putative phosphotransferase involved in extracellular matrix synthesis	1.62083	2.18e-10
BSU_33920	tpi	triose phosphate isomerase	1.61758	0.000341313
BSU_34265	epsK	putative extracellular matrix component exporter; putative cyclic di-GMP receptor	1.6021	1.06e-09
BSU_01845	ybcC	conserved transmembrane protein coupled to NADH-ubiquinone oxidoreductase chain 5 homolog; prophage 1 region	1.60104	1.79e-09
BSU_34350	epsC	putative UDP-sugar epimerase involved in biofilm matrix formation	1.59345	2.86e-09
BSU_17190	pksL	polyketide synthase of type I (bacillaene synthesis)	1.59299	0.000143284
BSU_06520	purH	fused phosphoribosylaminoimidazole carboxy formyl formyltransferase; inosine-monophosphate cyclohydrolase	1.588	2.3e-05
BSU_12760	xkdW	phage PBSX; conserved hypothetical protein	1.58229	8.28e-07
BSU_15600	cysC	adenylylsulfate kinase	1.58006	9.76e-05
BSU_12650	xkdK	phage PBSX; conserved hypothetical protein	1.57835	7.05e-07
BSU_37380	albB	membrane component involved in subtilosin production	1.57262	2.91e-09
BSU_24630	sipW	type I signal peptidase	1.56832	7.35e-08
BSU_03510	srfAC	surfactin synthetase	1.54703	8.26e-07
BSU_09300	glpD	sn-glycerol-3-phosphate oxidase (FAD-dependent)	1.54597	6.73e-09
BSU_33930	pgk	phosphoglycerate kinase	1.54488	0.000178597
BSU_36730	ywmD	putative exported protein	1.54365	9.03e-10
BSU_28250	leuD	3-isopropylmalate dehydratase (small subunit)	1.54031	4.38e-06
BSU_15560	pyrE	orotate phosphoribosyltransferase	1.53971	5.51e-10
BSU_34300	epsH	putative glycosyltransferase involved in biofilm formation	1.53122	1.4e-08
BSU_07560	pel	pectate lyase	1.52913	0.00046558
BSU_06510	purN	phosphoribosylglycinamide formyltransferase	1.52848	1.43e-05
BSU_34310	epsG	biofilm extracellular matrix formation chain-length determining factor	1.52763	1.06e-09
BSU_01600	ybbA	iron-chelator (enterobactin family) esterase	1.52154	3.71e-07
BSU_39470	sndB	N-acetyl-sulfur-metabolite deacetylase	1.51968	1.67e-08
BSU_29360	tcyL	sulfur-containing amino acid ABC transporter (permease)	1.51009	1.72e-08
BSU_06500	purM	phosphoribosylaminoimidazole synthetase	1.5074	3.72e-05
BSU_24280	yqiD	farnesyl diphosphate synthase	1.49789	4.21e-05
BSU_40090	ahpC	alkyl hydroperoxide reductase (small subunit)	1.49769	6.79e-08
BSU_39520	yxeK	putative monooxygenase	1.49485	3.51e-06
BSU_01610	feuC	iron-uptake protein	1.49176	6.38e-06
BSU_29280	ytnM	putative transporter	1.49133	1.15e-07
BSU_28310	ilvB	acetohydroxy-acid synthase (large subunit)	1.48166	6.04e-07
BSU_15480	pyrP	uracil permease	1.47844	6.84e-08
BSU_06470	purQ	phosphoribosylformylglycinamidine synthetase subunit I	1.477	0.000234166
BSU_37740	bacA	prephenate decarboxylase	1.47635	2.3e-07
BSU_01280	rplE	ribosomal protein L5 (BL6)	1.46072	0.00171812
BSU_01300	rpsH	ribosomal protein S8 (BS8)	1.45259	0.00227938
BSU_34220	epsO	pyruvyl transferase for matrix biofilm formation	1.45159	2.31e-08
BSU_01220	rpsC	ribosomal protein S3 (BS3)	1.4466	0.00831155
BSU_01230	rplP	ribosomal protein L16	1.4461	0.00606342
BSU_01180	rplW	ribosomal protein L23	1.44015	0.000803055
BSU_06450	purC	phosphoribosylaminoimidazole succinocarboxamide synthetase	1.43892	0.000273527
BSU_38410	sacX	negative regulator of SacY	1.4376	0.00612621
BSU_38920	pepT	peptidase T (tripeptidase)	1.43102	7.07e-05
BSU_15610	ylnD	uroporphyrinogen III and precorrin-1 C-methyltransferase	1.42953	8.07e-05
BSU_01330	rpsE	ribosomal protein S5	1.42791	0.0056953
BSU_01320	rplR	ribosomal protein L18	1.42439	0.00473036
BSU_01260	rplN	ribosomal protein L14	1.42287	0.00460217
BSU_02840	ycdG	putative oligo-carbohydrate hydrolase	1.41725	0.00613746
BSU_34330	epsE	bifunctional flagellar clutch and glycosyltransferase acting during biofilm formation	1.4142	4.72e-06
BSU_36290	phoC	phosphatase of unidentified specificity (possibly promiscuous)	1.39754	3.16e-08
BSU_24640	tapA	lipoprotein for biofilm formation	1.39517	3.69e-08
BSU_28280	leuA	2-isopropylmalate synthase	1.39045	2.62e-06
BSU_14160	ykuO	conserved hypothetical protein	1.3889	0.00529878
BSU_06490	purF	glutamine phosphoribosylpyrophosphate amidotransferase	1.3865	0.000326825
BSU_01310	rplF	ribosomal protein L6 (BL8)	1.38617	0.00818461
BSU_16220	fliG	flagellar motor switching and energizing component	1.38062	0.002381
BSU_03450	hxlB	6-phospho-3-hexuloisomerase (PHI)	1.37678	1.15e-08
BSU_06710	swrC	surfactin exporter involved in surfactin self-resistance	1.36988	9.28e-05
BSU_32550	yurJ	fructose-amino acid ABC transporter (ATP-binding subunit)	1.36825	1.52e-06
BSU_03460	hxlA	3-hexulose-6-phosphate synthase (HPS)	1.36616	3.37e-08
BSU_28140	hemD	uroporphyrinogen III cosynthase	1.36157	2.34e-06
BSU_37710	bacD	alanine-anticapsin ligase	1.35624	4.94e-07
BSU_27490	yrrB	putative tetratricopeptide repeat family protein	1.35523	0.000567309
BSU_00860	clpC	class III stress response-related ATPase, AAA+ superfamily	1.3532	0.0115288
BSU_17180	pksJ	polyketide synthase of type I involved in nonribosomal synthesis of bacillaene	1.35261	6.54e-05
BSU_27230	yrhD	conserved protein of unknown function	1.34958	1.89e-07
BSU_17210	pksN	trans AT polyketide synthase of type I involved in bacillaene synthesis	1.34686	0.000437123
BSU_37700	bacE	efflux protein for bacilysin excretion, self-protection against bacilysin	1.34131	2.32e-06
BSU_28640	pheS	phenylalanyl-tRNA synthetase (alpha subunit)	1.33466	0.000574356
BSU_28680	glcD	glycolate oxidase subunit	1.33299	4.12e-07
BSU_32700	sufD	Fe-S cluster assembly protein SufD	1.3322	3.25e-05
BSU_28130	hemB	delta-aminolevulinic acid dehydratase (porphobilinogen synthase)	1.32937	2.55e-06
BSU_16230	fliH	flagellar export apparatus subunit of cytoplasmic ATPase	1.3262	0.000955451
BSU_34240	epsM	putative O-acetyltransferase involved in biofilm matrix formation	1.3261	2.25e-06
BSU_28120	hemL	glutamate-1-semialdehyde 2,1-aminomutase	1.32453	2.4e-06
BSU_02930	yceG	putative toxic compound adaptation protein (tellurite resistance)	1.32321	3.8e-06
BSU_34390	pnbA	para-nitrobenzyl esterase (intracellular esterase B)	1.32173	2.87e-06
BSU_01210	rplV	ribosomal protein L22 (BL17)	1.31738	0.0189382
BSU_15580	cysP	sulfate permease	1.31672	9.83e-06
BSU_01370	adk	adenylate kinase	1.31452	0.00670106
BSU_01270	rplX	ribosomal protein L24 (BL23)	1.30387	0.00976319
BSU_23270	ribE	riboflavin synthase (alpha subunit)	1.30182	0.00162658
BSU_00730	cysK	cysteine synthase	1.29719	2.09e-05
BSU_01290	rpsN	ribosomal protein S14	1.29381	0.00613746
BSU_32710	sufC	sulfur mobilizing ABC protein, ATPase	1.29215	4.25e-05
BSU_10640	sbcD	DNA repair exonuclease	1.29103	1.91e-06
BSU_32690	sufS	cysteine desulfurase	1.28442	1.2e-05
BSU_35080	pchR	transcriptional regulator for pulcherriminic acid synthesis	1.28376	4.35e-05
BSU_35040	yvnB	putative exported hydrolase	1.28198	0.000180957
BSU_03350	yciB	putative Zn(2+)-dependent division lipoprotein (schizosome)	1.2815	3.44e-06
BSU_12160	yjgC	putative molybdoenzyme; putative formate dehydrogenase	1.27323	0.0397804
BSU_29130	icd	isocitrate dehydrogenase	1.27051	0.00217102
BSU_01200	rpsS	ribosomal protein S19 (BS19)	1.26951	0.0121164
BSU_06530	purD	phosphoribosylglycinamide synthetase	1.2605	4e-07
BSU_01240	rpmC	ribosomal protein L29	1.25999	0.0211517
BSU_14280	moeA	molybdate to molybdopterin ligation enzyme	1.25974	0.00122326
BSU_36300	glcR	transcriptional regulator (glucose repression of catabolic operons)	1.25754	6.56e-06
BSU_09250	yhcX	putative amidohydrolase	1.25705	0.00296583
BSU_24300	yqiB	exodeoxyribonuclease VII (large subunit)	1.25643	0.000675011
BSU_24290	yqiC	exodeoxyribonuclease VII (small subunit)	1.25159	0.00372728
BSU_30220	bioF	8-amino-7-oxononanoate synthase (pimeloyl-CoA-dependent)	1.2466	1.04e-05
BSU_10510	yhjH	putative transcriptional regulator	1.2442	4.68e-06
BSU_04700	rsbU	protein serine phosphatase; controls the activity of the anxiosome (stressosome)	1.24004	0.000227579
BSU_18340	ppsA	non-ribosomal plipastatin synthetase A involved in synthesis of plipastatin	1.2367	7.57e-06
BSU_16470	sigD	RNA polymerase sigma-28 factor (sigma-D)	1.23638	0.00775456
BSU_01190	rplB	ribosomal protein L2 (BL2)	1.23053	0.0073611
BSU_01340	rpmD	ribosomal protein L30 (BL27)	1.22868	0.0016737
BSU_39230	wapA	cell wall-associated tRNA nuclease precursor; intercellular growth inhibitor	1.22868	0.000258034
BSU_16210	fliF	flagellar basal-body M-ring protein	1.22854	0.0013904
BSU_38770	cimH	citrate/malate/H+ symporter	1.2276	8.65e-05
BSU_00960	yacO	23S rRNA (Gm2251)-methyltransferase	1.22453	0.000274183
BSU_16240	fliI	flagellar-specific ATPase subunit of export apparatus	1.21511	0.00569903
BSU_30230	bioA	L-lysine-8-amino-7-oxononanoate aminotransferase	1.21292	4.35e-06
BSU_28950	thrS	threonyl-tRNA synthetase	1.21098	7.48e-05
BSU_30210	bioD	dethiobiotin synthetase	1.20853	9.25e-06
BSU_04730	sigB	RNA polymerase sigma-37 factor (sigma(B))	1.20522	0.0376313
BSU_38270	efeO	lipoprotein binding ferrous or ferric iron for transport	1.20515	1.79e-06
BSU_01170	rplD	ribosomal protein L4	1.20506	0.00350924
BSU_06440	purB	adenylosuccinate lyase	1.19858	0.00149366
BSU_01250	rpsQ	ribosomal protein S17 (BS16)	1.19048	0.0231818
BSU_22710	aroF	chorismate synthase	1.18762	4.34e-05
BSU_37600	ywfO	putative metal-dependent nucleotide (pyro)phosphohydrolase	1.18601	7.26e-06
BSU_38160	qoxB	cytochrome aa3-600 quinol oxidase (subunit I)	1.18449	9.27e-05
BSU_08990	yhbI	putative transcriptional regulator (MarR family) induced by acid stress	1.18294	1.95e-05
BSU_14260	mobA	molybdopterin-guanine dinucleotide biosynthesis protein A	1.18236	1.61e-05
BSU_35160	uvrA	excinuclease ABC (subunit A)	1.18172	0.00768558
BSU_02200	ybfG	putative pepdidoglycan binding protein	1.17722	2.77e-05
BSU_35090	yvmA	pulcherriminic acid efflux transporter	1.17578	0.000573021
BSU_01380	map	methionine aminopeptidase	1.17176	0.0116642
BSU_01120	fusA	elongation factor G	1.17097	0.0103555
BSU_11460	oppD	oligopeptide ABC transporter (ATP-binding protein)	1.16942	0.0077411
BSU_01420	rpsK	ribosomal protein S11 (BS11)	1.16575	0.00321603
BSU_05670	ydgJ	putative transcriptional regulator (MarR family)	1.16417	0.000765197
BSU_01640	btr	transcriptional activator (AraC/XylS family) of synthesis and uptake of the siderophore bacillibactin	1.16126	4.56e-06
BSU_09440	citA	citrate synthase I	1.15946	9.14e-05
BSU_13180	metE	cobalamin-independent methionine synthase	1.15554	0.000357368
BSU_03520	srfAD	surfactin synthetase	1.15544	2.96e-06
BSU_01360	secY	preprotein translocase subunit	1.15266	0.00861679
BSU_01390	infA	initiation factor IF-I	1.15075	0.00881369
BSU_01350	rplO	ribosomal protein L15	1.14678	0.00714059
BSU_33210	yvrG	two-component sensor histidine kinase YvrG	1.14453	0.000266853
BSU_38530	dltD	putative D-alanine from undecaprenylphosphate to the polyglycerolphosphate chain for lipoteichoic acid and wall teichoic acid synthesis	1.14247	0.000362917
BSU_00970	yacP	ribosome-dependent mRNA endonuclease	1.14052	0.000874159
BSU_32570	frlD	fructoselysine kinase	1.13949	0.000217573
BSU_06430	purK	N5-carboxyaminoimidazole ribonucleotide synthase	1.13922	0.000880351
BSU_33600	smpB	tmRNA-binding protein	1.13544	0.00222555
BSU_17220	pksR	trans AT polyketide synthase involved in nonribosomal synthesis of bacillaene	1.13224	0.0073611
BSU_27160	yrhJ	cytochrome P450 CYP102A3	1.13174	0.000862117
BSU_01100	rpsL	ribosomal protein S12 (BS12)	1.13149	0.00460251
BSU_36920	ywlF	D-ribose 5-phosphate epimerase (promiscuous)	1.13059	0.000311384
BSU_23260	ribA	fused 3,4-dihydroxy-2-butanone 4-phosphate synthase and GTP cyclohydrolase II	1.12881	0.00106754
BSU_04750	ydcF	conserved protein of unknown function	1.12616	0.0240719
BSU_38500	dltA	D-alanine:D-alanyl-carrier protein ligase subunit	1.12558	4.55e-05
BSU_16310	fliM	flagellar motor switching and energizing component	1.12399	0.00112122
BSU_32250	thrC	threonine synthase	1.1235	0.0115458
BSU_12210	yjiB	cytochrome P450 CYP109B1, monooxygenase	1.11882	0.000288877
BSU_02900	yceD	putative stress adaptation protein (tellurite resistance)	1.11881	1.45e-05
BSU_23670	yqkA	conserved protein of unknown function	1.11616	0.00347158
BSU_38470	ywaD	exported double-zinc aminopeptidase	1.11066	0.000138609
BSU_01410	rpsM	ribosomal protein S13	1.10888	0.00730461
BSU_31959	ybdZ	stimulator of DhbF tyrosine adenylation activity	1.10727	0.0171544
BSU_38540	dltE	putative oxidoreductase	1.10632	0.000573021
BSU_38260	efeB	peroxidase converting ferric iron into ferrous iron	1.10606	0.000908594
BSU_03280	nasF	uroporphyrin-III C-methyltransferase	1.10406	4.09e-05
BSU_16320	fliY	flagellar motor switching and energizing phosphatase	1.09943	0.00214756
BSU_04690	rsbT	switch protein/serine-threonine kinase; controls the activity of the anxiosome (stressosome)	1.0978	0.00138181
BSU_10630	addA	ATP-dependent deoxyribonuclease (subunit A)	1.09576	8.93e-05
BSU_03950	ycnJ	copper import permease subunit	1.09549	0.000305519
BSU_37360	sboX	putative bacteriocin-like product	1.09474	0.00202618
BSU_36910	ywlG	conserved protein of unknown function	1.09384	9.66e-05
BSU_22620	hisC	histidinol-phosphate aminotransferase; tyrosine/phenylalanine aminotransferase (promiscuous)	1.08862	0.000970828
BSU_01389	ybzG	putative ribosome binding protein	1.08851	0.0178928
BSU_01620	feuB	ferri-bacillibactin permease	1.0857	0.00763596
BSU_16150	clpQ	two-component ATP-dependent protease (N-terminal serine protease)	1.08269	0.0086679
BSU_34680	yvcT	putative 2-ketogluconate reductase; hydroxypyruvate / glyoxylate reductase	1.07996	0.00252073
BSU_01110	rpsG	ribosomal protein S7 (BS7)	1.0788	0.0152748
BSU_27870	nadB	L-aspartate oxidase	1.0781	0.00728845
BSU_28630	pheT	phenylalanyl-tRNA synthetase (beta subunit)	1.07737	0.00559999
BSU_24960	pstBA	phosphate ABC transporter (ATP-binding protein)	1.0771	0.00167109
BSU_24050	bkdAA	branched-chain alpha-keto acid dehydrogenase E1 subunit	1.07573	0.024188
BSU_06839	phrH	hexapeptide (TDRNTT) inhibitor of regulatory cascade	1.07394	2.45e-05
BSU_37690	bacF	phenylalanine aminotransferase forming tetrahydrotyrosine in bacilysin synthesis	1.07309	5.29e-05
BSU_24040	bkdAB	branched-chain alpha-keto acid dehydrogenase E1 subunit	1.07288	0.012216
BSU_25480	grpE	nucleotide exchange factor for DnaK activity	1.07176	0.00127046
BSU_00780	folB	dihydroneopterin aldolase	1.0717	0.00251862
BSU_31370	yugJ	NADH-dependent butanol dehydrogenase	1.06019	0.000861534
BSU_06830	rapH	response regulator aspartate phosphatase	1.05693	0.00022371
BSU_27580	yrvJ	putative N-acetylmuramoyl-L-alanine amidase, family 3	1.05473	0.000492209
BSU_04310	ydaN	putative regulator of exopolysaccharide synthesis	1.05284	0.00778856
BSU_34370	epsA	modulator of protein tyrosine kinase EpsB involved in biofilm matrix formation	1.05235	0.000187069
BSU_00870	radA	DNA repair protein; 6-O-methylguanine-DNA methyltransferase	1.05044	0.0237881
BSU_33900	eno	enolase	1.04726	0.000969574
BSU_37100	murAB	UDP-N-acetylglucosamine 1-carboxyvinyltransferase	1.04594	0.0261918
BSU_03340	folEB	GTP cyclohydrolase I	1.04568	0.000242957
BSU_24270	dxs	1-deoxyxylulose-5-phosphate synthase	1.04554	0.0036389
BSU_02910	yceE	putative stress adaptation protein (tellurite resistance)	1.04538	7.06e-05
BSU_12220	yjiC	polyphenols TDP-rhamnosyltransferase, promiscuous	1.04204	0.000174213
BSU_17150	pksG	acetyl-S-AcpK beta-ketothioester bacillaene intermediate transferase	1.0414	5.22e-05
BSU_07510	fecD	iron-dicitrate ABC transporter (permease)	1.03915	0.000167784
BSU_16930	cinA	competence-damage inducible regulator	1.039	0.000768315
BSU_16620	rplGA	K-turn RNA binding protein	1.03889	0.0341472
BSU_16610	ylxR	molecular ruler co-factor for RNA; new fold	1.03887	0.0300934
BSU_14150	ykuN	short-chain flavodoxin (acts in lipid desaturation)	1.03749	0.0303623
BSU_06200	ydjH	conserved hypothetical protein; prophage region 3	1.03531	7.97e-05
BSU_16260	ylxF	putative kinesin-like protein	1.03465	0.00608377
BSU_29805	sftA	DNA translocase	1.0329	0.0109981
BSU_30320	leuS	leucyl-tRNA synthetase	1.03243	0.00287286
BSU_06190	ydjG	putative phage replication protein; prophage region 3	1.03157	0.000232108
BSU_16270	fliK	flagellar hook-length control protein (ruler)	1.02947	0.00789847
BSU_33100	liaF	membrane component associated to the LiaRS two-component system	1.02906	0.00400284
BSU_01160	rplC	ribosomal protein L3 (BL3)	1.02575	0.00217936
BSU_04260	topB	DNA topoisomerase III	1.02495	0.000898443
BSU_09430	citR	transcriptional regulator CitR (LysR family)	1.02453	0.000461778
BSU_28150	hemC	porphobilinogen deaminase (hydroxymethylbilane synthase)	1.02133	0.000180957
BSU_12680	xkdO	phage PBSX; putative tape measure protein	1.01919	0.0110079
BSU_15620	sirB	sirohydrochlorin ferrochelatase	1.01795	0.00147859
BSU_29830	ytpQ	conserved protein of unknown function (iron homeostasis)	1.01762	0.00168012
BSU_39460	yxeQ	putative catabolic enzyme	1.01681	8.84e-05
BSU_27990	minD	ATPase activator of MinC	1.01498	0.000623215
BSU_29400	ascR	transcriptional regulator of operon snaA-ytnM degrading cysteine-containing compounds (AscR-N-acetylcysteine)	1.01059	9.58e-05
BSU_32230	yuxL	putative acylaminoacyl-peptidase	1.00756	0.000236777
BSU_09550	yhdP	putative magnesium efflux pump	1.00728	0.00118805
BSU_40400	walK	two-component sensor histidine kinase	1.00442	0.00219894
BSU_15760	prpC	multitarget phosphorylated protein phosphatase	1.00347	0.0190741
BSU_09240	yhcW	promiscuous phosphoglycolate phosphatase / glycerol-3-phosphate phosphatase / 2-deoxyglucose-6-phosphatase	1.00271	0.0118126
BSU_32680	sufU	iron-sulfur cluster assembly sulfur-transfer protein (Zn(2+)-dependent)	0.998071	0.00179039
BSU_33090	liaS	two-component sensor histidine kinase	0.99679	0.00332991
BSU_02940	yceH	putative reactive oxygen species resistance protein	0.994767	0.000172059
BSU_39310	yxiC	conserved protein of unknown function	0.994516	0.000222997
BSU_23280	ribD	fused diaminohydroxyphosphoribosylaminopyrimidine deaminase; 5-amino-6-(5-phosphoribosylamino) uracil reductase	0.994015	0.00242823
BSU_30800	menB	dihydroxynapthoic acid synthetase	0.991961	0.000408715
BSU_10200	yhfE	putative aminopeptidase	0.991189	0.000208593
BSU_34120	ganB	endo-beta-1,4-galactanase	-0.986406	0.000573021
BSU_25420	yqeW	putative Na+/anion cotransporter	-0.991853	0.000210312
BSU_39670	iolJ	2-deoxy-5-keto-D-gluconic acid 6-phosphate aldolase	-0.992466	0.000303369
BSU_29630	refZ	regulator of FtsZ defining the chromosome region captured in the forespore	-0.998807	0.00162949
BSU_40460	yyzB	conserved protein of unknown function	-1.00205	0.00353374
BSU_40940	yyaD	putative transporter	-1.00299	0.000185342
BSU_00650	yabS	conserved protein of unknown function	-1.00545	0.00141194
BSU_11710	thiD	phosphomethylpyrimidine kinase, 4-amino-5-hydroxymethyl-2-methylpyrimidine and 4-amino-5-hydroxymethyl-2-methylpyrimidine pyrophosphate kinase	-1.00612	0.00506084
BSU_22930	sleB	spore germination cortex-lytic enzyme	-1.00615	0.0491865
BSU_26550	yrkD	putative metal-sensitive transcriptional regulator involved in sulfur metabolism	-1.00857	0.000948044
BSU_14810	ylaK	putative phosphate starvation inducible protein	-1.01038	0.00715361
BSU_28760	araM	sn-glycerol-1-phosphate dehydrogenase	-1.01594	0.00460217
BSU_09840	hemZ	coproporphyrinogen III oxidase	-1.0188	0.00128017
BSU_30160	ytcQ	putative ABC transporter (binding lipoprotein)	-1.01911	0.00269388
BSU_07340	mtrA	methylthioribose permease	-1.02195	0.000299628
BSU_31810	yuzE	conserved protein of unknown function	-1.02382	0.00079302
BSU_36720	ywmE	conserved protein of unknown function	-1.02439	0.00174552
BSU_19260	yocM	putative chaperone	-1.02987	0.000249459
BSU_11790	yjcA	sporulation-specific protein	-1.03145	0.000398363
BSU_24650	yqzG	putative exported protein	-1.03342	8.97e-05
BSU_22849	ypzH	conserved protein of unknown function	-1.0337	0.000641508
BSU_18260	yngJ	isovaleryl-CoA dehydrogenase (leucine degradation)	-1.03506	0.0138498
BSU_16790	tepA	protein export-enhancing protease (spore outgrowth)	-1.03739	0.0018923
BSU_13350	ykoN	putative glycosyltransferase	-1.03852	0.00140151
BSU_38590	licB	phosphotransferase system (PTS) lichenan-specific enzyme IIB component	-1.03866	0.000154031
BSU_02160	ybfA	putative transcriptional regulator with acetyltransferase domain	-1.03972	0.00289537
BSU_07110	lplB	ABC transporter (permease) for alpha-galacturonides	-1.04147	0.00308261
BSU_32860	yusN	putative spore coat-like protein	-1.04304	0.000136251
BSU_14250	yknT	spore protein cse15	-1.04335	0.00193872
BSU_15330	sigG	RNA polymerase sporulation-specific sigma factor (sigma-G)	-1.04978	0.000766201
BSU_19430	cdaS	spore diadenylate cyclase	-1.05018	0.000172233
BSU_28710	cstA	carbon starvation-induced membrane protein	-1.05097	7.28e-05
BSU_23190	dacB	D-alanyl-D-alanine carboxypeptidase (penicillin-binding protein 5*) (required for spore cortex)	-1.05108	0.000567309
BSU_27190	yrzI	conserved protein of unknown function	-1.05117	0.00128017
BSU_09140	yhcM	expressed protein of unknown function	-1.05426	0.00349021
BSU_37510	pbpG	sporulation specific penicillin-binding protein 2D	-1.05488	0.000103611
BSU_38850	yxkC	conserved protein of unknown function	-1.05595	6.58e-05
BSU_20450	yorA	putative uronase; phage SPbeta	-1.05641	3.11e-05
BSU_35610	tuaA/2		-1.05651	0.000146713
BSU_21100	yonG	conserved protein of unknown function; phage SPbeta	-1.05811	0.00202618
BSU_37210	ywjC	conserved protein of unknown function	-1.05826	0.000164288
BSU_30740	mntD	manganese ABC transporter (permease)	-1.0595	0.00944751
BSU_38440	ywaF	putative integral membrane protein of unknown function	-1.06068	6.66e-05
BSU_23980	artP	high affinity arginine ABC transporter binding lipoprotein	-1.06183	9.88e-05
BSU_13770	ykvO	putative oxidoreductase (HGT island)	-1.06209	6.27e-05
BSU_33350	yvsG	putative membrane hydrolase	-1.06487	9.81e-05
BSU_31319	yuzI	conserved protein of unknown function	-1.06537	0.000711266
BSU_39580	yxeE	inner spore coat protein	-1.06565	0.00654225
BSU_36269	ywzD	conserved protein of unknown function	-1.06624	0.000168442
BSU_07030	yesU	putative enzyme	-1.06686	0.0121996
BSU_32859	yuzM	conserved protein of unknown function	-1.06864	0.000218189
BSU_23340	ypuB	hypothetical protein BSU_23340	-1.07466	0.0025947
BSU_24780	yqgY	conserved protein of unknown function	-1.07487	0.000573021
BSU_05430	ydfJ	putative proton metabolite efflux transporter	-1.07519	0.000428249
BSU_05730	ydhF	putative phosphate-starvation lipoprotein	-1.0755	0.00146285
BSU_30880	ytcC	putative glucosyltransferase	-1.07577	0.0330194
BSU_22850	seaA	conserved membrane protein of unknown function	-1.07628	6.74e-05
BSU_05740	phoB	alkaline phosphatase III (promiscuous, heptaprenylglyceryl phosphate is a substrate)	-1.07637	0.00688794
BSU_12110	yjfA	conserved hypothetical protein	-1.0764	0.000114428
BSU_24670	comGG	component of the DNA transport pilin platform	-1.07662	0.00110693
BSU_01810	adaA	methylphosphotriester-DNA alkyltransferase and transcriptional regulator (AraC/XylS family)	-1.07693	5.85e-05
BSU_25790	arsB	arsenite efflux transporter; skin element	-1.08009	1.55e-05
BSU_16825	ymfD	bacillibactin exporter	-1.08444	6.79e-05
BSU_29050	ytbE	promiscuous aldo/keto reductase	-1.08459	0.000240387
BSU_07980	pdaA	exported peptidoglycan N-acetylmuramic acid deacetylase	-1.08466	0.00019346
BSU_38750	cydB	cytochrome bb\' ubiquinol oxidase (subunit II)	-1.08656	5.45e-05
BSU_20980	yonV	conserved protein of unknown function; phage SPbeta	-1.08961	0.000146941
BSU_08670	ygaB	conserved hypothetical protein	-1.09005	5.13e-05
BSU_25060	yqfZ	factor involved in motility	-1.09161	2.89e-05
BSU_06160	gutP	H+-glucitol symporter; prophage region 3	-1.09393	8.01e-05
BSU_31340	yugM	putative transporter	-1.10311	3.26e-05
BSU_23300	ypuD	conserved protein of unknown function	-1.10595	0.000835054
BSU_26748	yrdD/1		-1.1101	0.00223657
BSU_05530	ydfR	conserved membrane protein of unknown function	-1.11056	0.000268572
BSU_20460	pghZ	gamma-polyglutamate hydrolase; phage SPbeta	-1.11387	1.75e-05
BSU_30770	mntA	manganese ABC transporter (manganese binding lipoprotein)	-1.11435	0.035584
BSU_28070	comC	membrane prepilin peptidase	-1.11452	0.00159627
BSU_30750	mntC	manganese ABC transporter (permease)	-1.11454	0.0144282
BSU_23180	spmA	spore maturation protein	-1.11774	5.47e-05
BSU_09750	sspB	small acid-soluble spore protein (beta-type SASP)	-1.12255	0.00072431
BSU_06380	yebC	putative integral inner membrane protein	-1.12314	2.38e-05
BSU_13380	ykoS	putative integral membrane protein	-1.12485	1.26e-05
BSU_38730	cydD	ABC membrane transporter (ATP-binding protein) required for cytochrome bb\' function (reductant efflux pump)	-1.12792	1.26e-05
BSU_13640	spo0E	negative regulatory phosphatase acting on Spo0A-P (sporulation)	-1.12861	4.98e-05
BSU_20630	yoqH	conserved hypothetical protein; phage SPbeta	-1.12984	1.1e-05
BSU_40050	gntR	transcriptional regulator (GntR-gluconate)	-1.13091	0.000195654
BSU_13390	ykoT	putative glycosyltransferase	-1.13296	3.78e-05
BSU_27130	rsiV	anti-sigma(V) factor	-1.13338	6.04e-06
BSU_21330	yomK	conserved protein of unknown function; phage SPbeta	-1.13339	0.000352831
BSU_37470	phrF	secreted regulator of the activity of phosphatase RapF	-1.13412	5.23e-05
BSU_23430	spoVAB	stage V sporulation protein AB	-1.13412	0.0006234
BSU_13840	stoA	spore-specific thiol-disulfide oxidoreductase (SpoVD maturation)	-1.13696	4.37e-05
BSU_37030	racA	chromosome-pole-anchoring protein RacA	-1.13786	0.000485785
BSU_32850	fadM	proline dehydrogenase 1	-1.13849	0.00439097
BSU_01530	cwlD	N-acetylmuramoyl-L-alanine amidase	-1.1417	8.41e-05
BSU_01560	kbaA	inner membrane protein involved in activation of the KinB signaling pathway to sporulation	-1.14617	8.45e-06
BSU_03700	gerKA	spore germination receptor subunit	-1.14648	1.68e-05
BSU_30620	ytlD	putative permease of ABC anion transporter	-1.14687	0.00191602
BSU_17990	sspO	small acid-soluble spore protein	-1.14712	8.75e-05
BSU_11660	tenI	thiazole tautomerase	-1.14813	0.012038
BSU_11350	yjaZ	conserved hypothetical protein	-1.14847	3.4e-05
BSU_38080	ywcI	conserved protein of unknown function	-1.1496	0.000155328
BSU_39540	yxeI	penicillin V amidase	-1.15172	4.63e-05
BSU_18620	yoaI	putative 4-hydroxyphenylacetate-3-hydroxylase	-1.15177	0.00047651
BSU_20250	mtbP	DNA (cytosine-5-)-methyltransferase; phage SPbeta	-1.15267	0.00299834
BSU_24480	yqhR	putative integral inner membrane protein	-1.15343	6.54e-05
BSU_25150	yqfQ	conserved protein of unknown function	-1.15795	0.00843177
BSU_12020	manA	mannose-6 phosphate isomerase; cupin family	-1.1615	0.000655219
BSU_21950	ypzA	putative spore coat protein	-1.16243	9.1e-06
BSU_27770	yrbE	putative inositol-related oxidoreductase	-1.1667	7.06e-05
BSU_37820	spsK	putative dTDP-4-dehydrorhamnose reductase	-1.16681	0.011432
BSU_07310	yfnD	putative glycosyltransferase (complex carbohydrate synthase)	-1.16805	0.04286
BSU_09460	bcaP	branched-chain amino acid transporter or methylthioribose-degradation metabolite exporter	-1.17132	0.00107299
BSU_37830	spsJ	dTDP-glucose 4,6-dehydratase	-1.17156	0.0282334
BSU_30710	ythA	putative cytochrome bd menaquinol oxidase subunit I	-1.17188	1.26e-05
BSU_13360	ykoP	conserved hypothetical protein	-1.17706	0.000103611
BSU_00600	yabP	spore protein involved in the shaping of the spore coat	-1.18179	3.73e-06
BSU_27450	glnM	glutamine ABC transporter (permease)	-1.18211	0.00414441
BSU_09360	yhdC	putative exported protein	-1.18667	1.74e-05
BSU_31470	kapD	putative exoribonuclease (3\'-5\')	-1.18738	0.00468071
BSU_35780	lytD	exported N-acetylglucosaminidase (major autolysin) (CWBP90)	-1.18744	0.00430152
BSU_17740	ynzB	conserved protein involved in spore germination	-1.1879	6.54e-06
BSU_19690	kamA	lysine 2,3-aminomutase	-1.18806	0.0484109
BSU_30330	ytvB	putative conserved membrane protein	-1.18985	1.42e-05
BSU_03040	amyE	alpha-amylase	-1.19113	0.00154079
BSU_10690	gerPD	spore germination protein	-1.19117	0.00265572
BSU_27290	yrzA	conserved protein of unknown function	-1.19296	3.34e-05
BSU_04830	xis	ICEBs1 mobile element: excisionase	-1.19408	0.000251177
BSU_34510	yvdQ	conserved protein of unknown function	-1.19434	1.16e-05
BSU_03110	ycgH	putative amino acid transporter	-1.19514	1.42e-05
BSU_23530	spoIIM	autolysin component for dissolution of the septal cell wall (stage II sporulation)	-1.19801	5.9e-06
BSU_13190	ispA	intracellular serine protease	-1.20091	0.000890759
BSU_10900	yisY	putative acyl hydrolase or peroxidase	-1.20172	1.52e-05
BSU_20190	yosA	putative type I toxin; phage SPbeta	-1.20531	0.00571276
BSU_15310	spoIIGA	protease processing pro-sigma-E	-1.2058	4.47e-05
BSU_19810	yodU		-1.20717	0.0208624
BSU_07040	yesV	putative integral inner membrane component	-1.20803	0.0312779
BSU_03770	rapC	response regulator aspartate phosphatase	-1.20968	1.82e-05
BSU_24510	yqhO	putative lipase / acyl esterase	-1.21006	7.37e-06
BSU_17720	yndA	putative exported protein of unknown function	-1.2115	2.91e-06
BSU_03100	ycgG	conserved protein of unknown function (similar to phage protein)	-1.21423	2.27e-05
BSU_16799	ylzJ	modulator of TepA activity (spore outgrowth)	-1.21671	3.26e-05
BSU_30760	mntB	manganese ABC transporter (ATP-binding protein)	-1.21686	0.0226569
BSU_07080	yesZ	beta-galacturonidase	-1.21692	0.000213776
BSU_15800	yloS	thiamine pyrophosphokinase	-1.21858	1.61e-05
BSU_22990	ypbF	conserved protein of unknown function	-1.21905	7.47e-07
BSU_28720	abfA	alpha-L-arabinofuranosidase	-1.22037	6.88e-06
BSU_03390	yckC	conserved integral membrane protein of unknown function	-1.2206	1.05e-06
BSU_31790	yueG	putative spore germination protein	-1.22292	1.29e-05
BSU_05550	cotP	spore coat protein	-1.22352	0.00191602
BSU_37920	gerQ	inner spore coat protein	-1.22421	7.35e-05
BSU_21090	yonH	conserved protein of unknown function; phage SPbeta	-1.22485	0.000121684
BSU_23170	spmB	spore maturation protein	-1.22488	7.9e-06
BSU_27460	glnP	glutamine ABC transporter (permease)	-1.22667	0.000736222
BSU_30560	pckA	phosphoenolpyruvate carboxykinase	-1.22676	0.000776182
BSU_11670	thiO	FAD-dependent glycine oxidase	-1.22879	0.00122326
BSU_23420	spoVAC	mechanosensitive channel; stage V sporulation protein AC	-1.22883	0.000178982
BSU_12330	yjmD	putative oxidoreductase	-1.22971	0.00766525
BSU_26390	sigKC		-1.23069	8.59e-06
BSU_01520	ybaK	conserved protein of unknown function	-1.23082	1.34e-05
BSU_17260	aprX	alkaline serine protease	-1.23139	0.027454
BSU_22290	sspM	small acid-soluble spore protein	-1.23141	8.5e-05
BSU_10960	yitE	putative integral inner membrane protein	-1.23352	1.22e-06
BSU_10680	gerPE	spore germination protein	-1.23463	0.00283409
BSU_08640	yfhS	conserved protein related to sporulation	-1.2378	0.000101978
BSU_37620	rsfA	prespore-specific transcription regulatory gene	-1.24033	4.98e-05
BSU_26749	yrdD/2		-1.24124	6.99e-05
BSU_06230	iolT	myo-inositol transporter	-1.24218	1.48e-06
BSU_28060	spoIIB	spatial and temporal regulator of the dissolution of septal peptidoglycan during engulfment (stage II sporulation)	-1.24375	3.59e-06
BSU_11139	yizC	conserved hypothetical protein; genus orphan	-1.24757	8.59e-06
BSU_11280	yjaU	conserved hypothetical protein	-1.24839	0.00059245
BSU_13510	ykzE	conserved protein of unknown function	-1.24891	9.36e-05
BSU_29510	ytfI	conserved sporulation-related protein	-1.24964	3.94e-06
BSU_19750	cgeE	protein involved in maturation of the outermost layer of the spore	-1.25759	1.52e-05
BSU_22860	yphA	conserved membrane protein of unknown function	-1.25826	1.49e-05
BSU_38930	yxjJ	conserved protein of unknown function	-1.25887	8.58e-05
BSU_19700	yodP	epsilon-amino-beta-lysine acetyl transferase	-1.25951	0.0141611
BSU_22019	ypzF	hypothetical protein BSU_22019	-1.25956	6.58e-05
BSU_05540	ydfS	conserved hypothetical protein	-1.26217	0.00034433
BSU_30840	yteA	putative regulatory protein	-1.26384	0.000156298
BSU_10700	gerPC	spore germination protein	-1.26561	0.00533869
BSU_22280	yppD	putative sporulation protein	-1.26689	1.26e-06
BSU_28740	araP	arabinose/arabinan permease	-1.26696	1.79e-05
BSU_28180	ysxD	putative integral inner membrane protein	-1.27359	2.33e-06
BSU_01650	ybbC	conserved protein of unknown function	-1.27434	0.00198599
BSU_27180	yrhH	putative methyltransferase	-1.2747	9.6e-07
BSU_07620	yflN	putative metal-dependent hydrolase	-1.27609	6.14e-07
BSU_36550	spoIIQ	forespore protein required for alternative engulfment	-1.27971	5.45e-05
BSU_10470	yhjD	conserved hypothetical protein	-1.28017	8.18e-06
BSU_32410	pucH	allantoinase	-1.2809	5.09e-07
BSU_24360	spoIIIAH	stage III sporulation ratchet engulfment protein	-1.28148	6.01e-05
BSU_18290	yngL	putative integral inner membrane protein	-1.284	1.87e-06
BSU_05560	ydgA	conserved hypothetical protein; putative germination protein	-1.28413	0.000370749
BSU_37810	spsL	putative dTDP-4-deoxyrhamnose-3,5-epimerase (cell surface and spore coat)	-1.28432	0.00039509
BSU_13060	ykjA	conserved membrane protein of unknown function	-1.28504	4.61e-07
BSU_16980	spoVS	regulator required for dehydratation of the spore core and assembly of the coat (stage V sporulation)	-1.28845	2.89e-05
BSU_31270	tgl	protein-glutamine gamma-glutamyltransferase (transglutaminase)	-1.29849	8.59e-06
BSU_20350	yorK	putative single-strand DNA-specific exonuclease; phage SPbeta	-1.30093	8.56e-05
BSU_07720	yflD	hypothetical protein BSU_07720	-1.30356	0.000128938
BSU_19520	yojA	putative H+/anion permease	-1.30477	8.33e-07
BSU_40800	yyaN	putative transcriptional regulator (MerR family)	-1.30867	9.89e-06
BSU_20120	yosH	conserved hypothetical protein; phage SPbeta	-1.31149	0.00556374
BSU_27830	coxA	spore germination protein	-1.31325	0.000455402
BSU_15069	ylzH	conserved protein,of unknown function	-1.31379	0.000243167
BSU_17980	sspP	small acid-soluble spore protein	-1.31423	5.86e-07
BSU_19940	yotB	putative metallo-dependent hydrolase; phage SPbeta	-1.31572	7.2e-06
BSU_09830	yhaX	putative hydrolase	-1.32017	9.79e-06
BSU_09165	yhcO	putative exported protein (sporulation germination island)	-1.32112	0.000153813
BSU_36270	ywqB	putative replication initiation protein	-1.32654	6.78e-06
BSU_09180	yhcQ	putative spore coat protein	-1.32872	2.91e-06
BSU_11410	yjbA	putative sporulation nucleic acid binding protein	-1.32919	6.54e-07
BSU_22000	sspL	small acid-soluble spore protein	-1.33152	2.44e-07
BSU_11770	cotW	spore coat protein (outemost layer)	-1.33261	0.00159135
BSU_40530	cotF	spore coat protein	-1.33505	1.14e-05
BSU_35690	ggaA		-1.33538	1.06e-05
BSU_27420	yrrI	putative membrane protein of unknown function	-1.33582	2.57e-07
BSU_12050	yjdH	putative spore coat protein	-1.34104	1.26e-06
BSU_14460	ykpC	conserved hypothetical protein	-1.34175	1.96e-07
BSU_15030	spoVV	dipicolinic acid transporter (to the spore)	-1.34562	3.06e-07
BSU_15100	ylbP	putative acetyltransferase	-1.3499	4.95e-06
BSU_25780	arsC	thioredoxin-coupled arsenate reductase; skin element	-1.35074	2.44e-08
BSU_36990	ywkF	conserved protein of unknown function	-1.3519	9.57e-06
BSU_37910	spsA	spore coat dTDP-glycosyltransferase	-1.35378	0.00277573
BSU_28730	araQ	arabinose/arabinan permease	-1.35393	7.38e-06
BSU_01800	alkA	DNA-3-methyladenine glycosylase; prophage 1 region	-1.35454	3.94e-08
BSU_13799	ykzR		-1.35612	0.000111703
BSU_14200	ykuS	conserved hypothetical protein	-1.3564	2.17e-06
BSU_07070	yesY	rhamnogalacturonan acetylesterase	-1.35891	8.9e-06
BSU_22160	yptA	hypothetical protein BSU_22160	-1.35983	4.63e-07
BSU_34470	yveA	L-aspartate/L-glutamate / proton permease	-1.36281	4.19e-07
BSU_10710	gerPB	spore germination protein	-1.363	0.000325648
BSU_12000	manR	transcriptional DNA-binding activator	-1.36743	2.8e-08
BSU_33960	araE	arabinose-related compounds permease	-1.36774	5.26e-08
BSU_32849	yuzL	conserved protein of unknown function	-1.37028	2.87e-06
BSU_02080	ybxH	conserved protein of unknown function	-1.37666	1.16e-07
BSU_28780	araD	L-ribulose-5-phosphate 4-epimerase	-1.37819	0.00395202
BSU_01570	pdaB	polysaccharide deacetylase involved in sporulation	-1.3806	5.92e-07
BSU_17770	yndF	putative spore germination lipoprotein	-1.38072	1.96e-07
BSU_32469	yuzJ	putative type I toxin	-1.3816	9.32e-05
BSU_27680	yrbG	conserved hypothetical protein	-1.38348	4.8e-08
BSU_07660	yflJ	conserved hypothetical protein	-1.38374	8.62e-08
BSU_10410	yhzC	conserved protein of unknown function	-1.38595	2.67e-07
BSU_36060	cotH	spore coat protein kinase	-1.38831	5.39e-05
BSU_03920	glcU	glucose uptake protein	-1.39021	6.04e-07
BSU_05890	ydhU/1		-1.39026	2.15e-07
BSU_10740	yisJ	putative spore coat protein, CotH paralog	-1.39373	5.15e-06
BSU_18030	tlp	small acid-soluble spore protein (thioredoxin-like protein)	-1.39765	5.89e-07
BSU_18600	yozQ	putative sporulation protein	-1.40036	3.57e-07
BSU_17570	xynP	H+-xyloside symporter	-1.40164	3.54e-07
BSU_19760	cgeD	putative glycosyltransferase involved in maturation of the outermost layer of the spore	-1.40417	8.24e-05
BSU_08490	yfhD	conserved hypothetical protein	-1.40475	3.51e-06
BSU_13050	ykzH	conserved hypothetical protein	-1.40523	9.22e-06
BSU_09880	yhaR	putative dehydratase / isomerase	-1.40856	5.25e-06
BSU_17580	xynB	xylan beta-1,4-xylosidase	-1.41159	1.11e-07
BSU_10720	gerPA	spore germination protein	-1.41252	7.56e-05
BSU_19600	yodH	putative S-adenosylmethionine-dependent methyltransferase	-1.41384	0.000268361
BSU_03120	ycgI	xenotiotic metabolite methyltransferase	-1.41436	2.99e-06
BSU_31330	yugN	conserved protein of unknown function	-1.42133	3.07e-08
BSU_40260	yycQ	conserved membrane protein	-1.4229	0.00119979
BSU_13790	ykvQ		-1.42416	8.41e-05
BSU_25800	yqcK	putative thiol lyase	-1.42442	7.81e-08
BSU_18670	oxdD	oxalate decarboxylase (Mn2+-dependent); spore constituent	-1.42548	1.99e-05
BSU_12090	cotT	spore coat protein (inner coat)	-1.42682	1.74e-06
BSU_11839	yjzE	hypothetical protein BSU_11839	-1.42926	1.95e-05
BSU_37190	ywjE	minor cardiolipin synthetase (phospholipase D family)	-1.42938	2.56e-07
BSU_08980	yhbH	factor involved in shape determination	-1.4362	0.00155236
BSU_19790	cgeB	protein involved in maturation of the outermost layer of the spore	-1.43804	0.000368867
BSU_19710	yodQ	putative deacetylase	-1.43894	0.00085719
BSU_25360	yqfC	conserved sporulation protein of unknown function	-1.43988	7.44e-09
BSU_19110	yobW	mother cell-specific membrane sporulation protein	-1.44082	1.11e-07
BSU_24880	yqgO	conserved protein of unknown function	-1.44966	7.76e-09
BSU_16720	ymxH	PRC barrel protein involved in sporulation	-1.45147	1.49e-07
BSU_10180	yhfC	putative integral membrane protein	-1.45193	2.67e-08
BSU_11290	yjaV	putative NAD(P) binding enzyme	-1.45296	1.61e-07
BSU_26620	yrdR	putative efflux transporter	-1.45305	1.1e-06
BSU_11260	yjzC	conserved hypothetical protein	-1.45753	7.82e-09
BSU_36420	spoIIID	transcriptional regulator (stage III sporulation)	-1.46123	3.82e-06
BSU_38970	yxjF	putative hydroxyacid dehydrogenase	-1.46772	0.000107711
BSU_26250	yqaN	putative Holliday junction resolvase; skin element	-1.46945	1.53e-07
BSU_04960	conG	ICEBs1 mobile element: VirB6 subunit of the conjugation machinery	-1.47034	1.21e-05
BSU_30080	yteV	conserved sporulation-related protein	-1.47108	8.46e-06
BSU_06559	yezF	hypothetical protein BSU_06559	-1.47832	1.39e-09
BSU_12300	uxaC	galacturonate isomerase	-1.48055	3.81e-09
BSU_10610	yhjR	putative electron carrier protein (putative sporulation gene)	-1.4828	3.07e-08
BSU_11750	cotY	outer spore coat protein (crust layer, insoluble fraction)	-1.48371	1.9e-05
BSU_15090	gerR	DNA-binding regulator	-1.48377	2.28e-07
BSU_22240	ypqA	putative chaperone	-1.48868	1.51e-07
BSU_24120	mmgF	2-methylisocitrate lyase	-1.48931	1.65e-06
BSU_00450	sspF	small acid-soluble spore protein (alpha/beta-type SASP)	-1.49757	6.54e-06
BSU_18230	yngG	hydroxymethylglutaryl-CoA lyase (leucine degradation)	-1.49827	0.0104072
BSU_23200	ypuI	conserved protein of unknown function	-1.5006	8.82e-09
BSU_09230	yhcV	putative CBS containing enzyme (sporulation-/ germination-related)	-1.5013	3.54e-07
BSU_08550	sspK	small acid-soluble spore protein	-1.50459	3.66e-07
BSU_30990	thiT	thiamin permease	-1.50633	6.06e-10
BSU_24230	spoIVB	regulatory membrane-associated serine protease	-1.50928	1.16e-05
BSU_17630	yncC	putative sugar transporter	-1.51074	2.29e-09
BSU_25080	yqfX	conserved protein of unknown function expressed in germinating spores	-1.5116	2.56e-07
BSU_29500	gerW	germination-associated protein	-1.51317	4.8e-08
BSU_11740	cotZ	spore coat protein (insoluble fraction, crust layer)	-1.5179	1.05e-05
BSU_24380	spoIIIAF	stage III sporulation protein (feeding tube apparatus)	-1.51952	1.53e-07
BSU_19510	yojB	conserved hypothetical protein	-1.52368	3.22e-07
BSU_19280	yocN	conserved protein of unknown function (sporulation-related)	-1.52446	8.4e-08
BSU_40950	yyaC	spore-specific protease	-1.52894	1.39e-09
BSU_19830	yotM	hypothetical protein; phage SPbeta	-1.53138	4.23e-06
BSU_08770	ygzA	conserved protein of unknown function	-1.53283	3.61e-08
BSU_29150	ytwI	putative integral membrane protein	-1.5387	1.44e-06
BSU_11700	thiF	adenylate transferase and sulfur transferase (thiamine biosynthesis)	-1.53884	1.42e-05
BSU_32350	fisB	protein required for membrane fission during spore formation	-1.53918	6.42e-08
BSU_23440	spoVAA	stage V sporulation protein AA	-1.54032	3.33e-08
BSU_28099	yszA	conserved protein of unknown function	-1.54284	1.46e-07
BSU_19490	gerT	component of the spore coat	-1.54585	3.46e-07
BSU_19780	cgeA	spore outermost layer component	-1.5459	5.41e-05
BSU_18240	yngH	biotin carboxylase for subunit LdeHB of methylcrotonyl-CoA carboxylase	-1.54714	0.0071293
BSU_18239	yngHB	methylcrotonyl-CoA carboxylase; biotinylated subunit (leucine degradation)	-1.5493	0.0410777
BSU_32360	yunC	conserved protein of unknown function	-1.5496	3.46e-06
BSU_04870	nicK	ICEBs1 mobile element: DNA relaxase	-1.55044	0.00103318
BSU_06850	yeeK	spore inner coat protein	-1.55265	2.59e-07
BSU_09350	yhdB	conserved hypothetical protein	-1.55295	1.02e-08
BSU_22200	cotD	spore coat protein (inner)	-1.55469	7.64e-06
BSU_19689	yokU	conserved protein of unknown function	-1.55593	4.62e-05
BSU_10280	yhfM	putative membrane protein	-1.55776	2.54e-09
BSU_04910	conB	ICEBs1 mobile element: subunit of the conjugation machinery VirB8	-1.55866	0.000123392
BSU_09740	yheF	conserved hypothetical protein	-1.5613	2.44e-05
BSU_27430	glnQ	glutamine ABC transporter (ATP-binding protein)	-1.56139	4.25e-05
BSU_30850	ytdA	putative UTP-glucose-1-phosphate uridylyltransferase	-1.5668	4.53e-07
BSU_16880	ymfJ	putative enzyme	-1.56823	2.27e-07
BSU_35698	yvzI		-1.56914	5.63e-11
BSU_40430	yycE	conserved hypothetical protein	-1.57091	1.72e-08
BSU_27469	yrzR	conserved protein of unknown function	-1.57279	4.67e-09
BSU_13470	sspD	small acid-soluble spore protein (alpha/beta-type SASP)	-1.57476	6.27e-09
BSU_28320	ysnD	inner spore coat protein	-1.57557	1.3e-07
BSU_30640	ytkC	putative autolytic amidase	-1.578	1.58e-05
BSU_31590	yufS	putative bacteriocin	-1.57951	5.07e-09
BSU_19669	yoyF	hypothetical protein BSU_19669	-1.57971	1.32e-08
BSU_13509	ykzP	conserved protein of unknown function	-1.58279	3.62e-08
BSU_27570	yrzK	conserved protein of unknown function	-1.58435	2.74e-09
BSU_19270	yozN	conserved protein of unknown function (mother cell in sporulation)	-1.58844	1.67e-08
BSU_19720	yodR	putative acyloate-acetoacetate CoA-transferase	-1.59176	0.000807511
BSU_09150	yhcN	putative germination lipoprotein	-1.60088	1.11e-07
BSU_18380	iseA	inhibitor of DL-endopeptidases involved in cell-separation	-1.60114	5.19e-10
BSU_04110	lipC	spore coat phospholipase B	-1.60199	5.28e-07
BSU_22900	ypfB	conserved hypothetical protein	-1.60242	1.02e-08
BSU_29570	sspA	small acid-soluble spore protein (alpha-type SASP)	-1.60403	7.47e-07
BSU_22250	yppG	putative spore coat protein; methionine-glutamine-rich protein	-1.60644	3.07e-08
BSU_18710	yozF	putative lipoprotein	-1.6104	6.11e-09
BSU_15360	ylmC	essential sporulation protein	-1.61233	1.47e-10
BSU_19740	yodT	putative aminovalerate aminotransferase	-1.61687	1.65e-05
BSU_32720	yurZ	conserved protein of unknown function	-1.61769	1.93e-10
BSU_18596	BSU_18596	conserved hypothetical protein	-1.62117	7.12e-06
BSU_11809	yjcZ	putative type I toxin	-1.62629	0.000112596
BSU_07670	yflI	conserved membrane protein	-1.62746	1.09e-09
BSU_30900	cotS	spore coat protein	-1.63155	0.0027143
BSU_00430	yabG	sporulation-specific protease	-1.63553	1.19e-06
BSU_10670	gerPF	spore germination protein	-1.63691	3.21e-06
BSU_30470	ytzC	conserved protein of unknown function	-1.63705	9.31e-10
BSU_05570	ydgB	conserved hypothetical protein; putative germination protein	-1.63777	3.77e-07
BSU_18709	yozT	conserved hypothetical protein (putative phage origin); putative defective prophage 6	-1.63828	9.07e-10
BSU_17970	cotM	spore coat protein (outer)	-1.63872	1.68e-07
BSU_11799	yjzK	conserved hypothetical protein	-1.64077	6.28e-08
BSU_26560	yrkC	putative enzyme; cupin family	-1.64643	1.07e-07
BSU_21310	yozP	hypothetical protein; phage SPbeta	-1.64677	1.88e-11
BSU_27470	yrrD	conserved protein of unknown function	-1.64964	1.95e-09
BSU_34530	cotR	spore coat lipolytic enzyme	-1.65153	2.72e-05
BSU_27468	yrzQ	conserved protein of unknown function	-1.65424	6.06e-10
BSU_32280	yutG	putative phosphatidylglycerophosphatase	-1.65568	4.7e-09
BSU_02070	csgA	sporulation-specific SASP protein	-1.65988	5.19e-10
BSU_33340	sspJ	small acid-soluble spore protein	-1.67465	1.57e-07
BSU_00230	bofA	inhibitor of the pro-sigma(K) processing machinery	-1.67505	2.87e-11
BSU_38980	scoB	acetoacetyl CoA-transferase (subunit B)	-1.67628	0.00010363
BSU_39590	yxeD	conserved protein of unknown function	-1.67651	3.31e-09
BSU_02600	cwlJ	spore cortex cell wall hydrolase	-1.67764	1.05e-09
BSU_09940	yhaL	sporulation factor	-1.67987	1.41e-12
BSU_27440	glnH	glutamine ABC transporter (glutamine-binding lipoprotein)	-1.68429	1.4e-05
BSU_27690	yrzE	putative transporter	-1.68898	1.39e-11
BSU_13780	ykvP	spore protein (HGT island)	-1.69154	1.71e-05
BSU_30890	ytxO	outer spore coat protein	-1.69546	0.000433319
BSU_12320	yjmC	putative oxidoreductase	-1.69549	1.32e-05
BSU_36430	usd	putative factor required for translation of spoIIID	-1.69731	3.4e-09
BSU_31820	yuzF	conserved protein of unknown function	-1.69813	1.14e-07
BSU_18020	sspN	small acid-soluble spore protein	-1.69986	7.9e-11
BSU_07050	yesW	rhamnogalacturonan endolyase	-1.6999	2.96e-06
BSU_28660	sspI	small acid-soluble spore protein	-1.70608	1.45e-10
BSU_19730	yodS	putative oxoacid CoA-transferase	-1.71065	1.93e-05
BSU_11760	cotX	spore coat protein (insoluble fraction)	-1.7122	1.19e-05
BSU_24130	mmgE	2-methylcitrate dehydratase (promiscuous)	-1.71291	2.33e-06
BSU_17030	cotE	morphogenic spore protein	-1.71338	3.17e-09
BSU_08100	acoR	transcriptional regulator (AcoR-acetoin)	-1.71412	7.11e-08
BSU_11650	tenA	thiaminase II	-1.72148	9.7e-05
BSU_30120	yteR	unsaturated rhamnogalacturonyl hydrolase	-1.72417	8.28e-07
BSU_06980	rhiF	rhamnogalacturonan permease	-1.72549	3.7e-06
BSU_19670	yodN	conserved hypothetical protein	-1.72723	4.65e-09
BSU_11549	yizD	conserved hypothetical protein	-1.73837	2.28e-10
BSU_29010	speD	S-adenosylmethionine decarboxylase	-1.73961	4.82e-10
BSU_30920	cotI	spore coat kinase	-1.74048	3.89e-05
BSU_36040	ywrJ	conserved protein of unknown function	-1.7412	1.58e-07
BSU_13789	ykzQ	putative peptidoglycan binding protein	-1.74469	6.77e-07
BSU_18140	ynfE	conserved hypothetical protein	-1.75305	1.06e-09
BSU_02150	ybeF	conserved protein of unknown function	-1.76541	4.65e-09
BSU_26558	yrzM		-1.76683	2.1e-09
BSU_30739	ytzL	conserved protein of unknown function	-1.77144	5.15e-09
BSU_08660	sspE	small acid-soluble spore protein (gamma-type SASP)	-1.77459	1.41e-09
BSU_08779	ygzC	putative spore coat protein	-1.77535	4.63e-11
BSU_18250	yngI	acetoacetyl-CoA synthetase	-1.77555	0.000263333
BSU_18700	yoaQ	conserved hypothetical protein	-1.77944	1.34e-12
BSU_18210	yngE	methylcrotonoyl-CoA carboxylase subunit (leucine degradation)	-1.78967	1.23e-07
BSU_24660	spoIIIL	factor involved in sporulation	-1.7901	1.36e-12
BSU_05529	ydzR	conserved hypothetical protein, sporulation-related	-1.79262	1.13e-08
BSU_04980	yddI	ICEBs1 mobile element: conserved protein of unknown function	-1.79277	1.72e-08
BSU_38990	scoA	acetoacetyl CoA-transferase (subunit A)	-1.79278	1.87e-05
BSU_15440	ylyA	sporulation-related RNA polymerase-binding factor	-1.79305	7.26e-10
BSU_40270	yycP	conserved hypothetical protein	-1.79407	0.00186409
BSU_14980	ylbE	conserved hypothetical protein	-1.79528	5.09e-09
BSU_03400	yckD	putative exported protein	-1.79871	1.48e-11
BSU_32340	lytH	sporulation-specific L-Ala-D-Glu endopeptidase	-1.80198	1.96e-11
BSU_30910	cotSA	spore coat protein	-1.81247	0.000177215
BSU_11810	spoVIF	sporulation-specific protein needed for heat resistance	-1.81853	3.04e-08
BSU_40280	yycO	conserved exported protein	-1.82499	0.000727933
BSU_13340	ykoM	putative transcriptional regulator (MarR family)	-1.8296	5.63e-11
BSU_18220	yngF	methylglutaconyl-CoA hydratase (leucine degradation)	-1.83365	0.000125952
BSU_11320	yjzB	spore coat protein	-1.83477	1.62e-07
BSU_19770	cgeC	protein involved in maturation of the outermost layer of the spore	-1.84647	1.93e-07
BSU_14630	speA	arginine decarboxylase	-1.85023	8.51e-08
BSU_22869	ypzI	putative sporulation-related protein	-1.85582	4.97e-11
BSU_14660	ykzI	conserved general stress protein	-1.85636	8.82e-09
BSU_25820	yqcI	conserved protein of unknown function; skin element	-1.87374	2.71e-10
BSU_36070	cotG	spore morphogenetic protein	-1.87446	9.38e-10
BSU_08800	ygaK	putative FAD-dependent oxido-reductase	-1.8811	1.08e-06
BSU_32640	sspG	small acid-soluble spore protein	-1.88931	5.23e-07
BSU_25120	yqfT	conserved protein of unknown function	-1.89205	4.25e-10
BSU_32650	yurS	conserved protein of unknown function	-1.89756	4.05e-07
BSU_24140	mmgD	bifunctional citrate synthase/2-methylcitrate synthase	-1.89838	3.63e-05
BSU_03680	yclG	putative uronase	-1.89851	5.71e-05
BSU_09959	sscB	spore and germination protein	-1.89898	3.14e-07
BSU_19639	yoyE	conserved hypothetical protein	-1.89913	1.08e-11
BSU_11690	thiG	hydroxyethylthiazole phosphate synthetase (thiamine biosynthesis)	-1.90809	7.15e-08
BSU_17830	yndM	putative integral inner membrane protein	-1.91158	3.26e-12
BSU_25710	cwlH	N-acetylmuramoyl-L-alanine amidase	-1.91503	2.31e-06
BSU_39260	bglH	aryl-phospho-beta-d-glucosidase	-1.92864	1.52e-05
BSU_17410	cwlC	N-acetylmuramoyl-L-alanine amidase (sporulation-specific)	-1.92912	2.21e-06
BSU_22169	ypzG	conserved protein of unknown function	-1.94295	1.04e-10
BSU_06950	yesM	two-component sensor histidine kinase	-1.9454	2.87e-11
BSU_24160	mmgB	3-hydroxybutyryl-CoA dehydrogenase	-1.94698	1.14e-05
BSU_14568	BSU_14568	putative antitoxin	-1.95354	4.2e-07
BSU_19950	sspC	small acid-soluble spore protein (alpha/beta-type SASP); SPbeta phage protein	-1.95883	6.7e-12
BSU_00240	csfB	forespore-specific anti-sigma factor	-1.97054	5.82e-15
BSU_19660	yozD	conserved hypothetical protein	-1.97619	2.92e-14
BSU_08110	sspH	small acid-soluble spore protein	-1.98404	3.55e-13
BSU_24150	mmgC	propionyl-CoA dehydrogenase subunit	-1.98753	1.56e-06
BSU_06960	yesN	two-component response regulator	-1.99019	1.39e-12
BSU_36050	cotB	spore coat protein (outer)	-1.99667	1.08e-08
BSU_18019	ynzL	conserved hypothetical protein	-2.00024	1.5e-09
BSU_24680	comGF	component of the DNA transport pilin platform	-2.00922	1.58e-08
BSU_11780	cotV	spore coat protein (insoluble fraction)	-2.01299	3.9e-08
BSU_06970	rhiL	pectin degradation byproducts (rhamnose oligosaccharides)-binding lipoprotein	-2.01497	1.74e-08
BSU_28410	gerE	transcriptional regulator required for the expression of late spore coat genes	-2.02289	2.31e-08
BSU_03788	yczM	putative type I toxin	-2.02596	1.46e-07
BSU_09958	sscA	spore assembly and germination protein	-2.03433	2.91e-06
BSU_14970	ylbD	sporulation-related protein (coat)	-2.04149	1.57e-11
BSU_36030	ywrK	putative Na+/H+ antiporter	-2.04649	3.94e-08
BSU_26559	yrzN		-2.05043	1.19e-10
BSU_04850	ydcP	ICEBs1 mobile element: helicase processivity factor	-2.06516	7.35e-08
BSU_17310	ymaG	inner spore coat protein; cell wall associated protein	-2.07196	2.45e-09
BSU_14569	ykzV	putative type I toxin (toxin I motif)	-2.07334	6.18e-08
BSU_05520	ydzH	conserved hypothetical protein, sporulation-related	-2.08325	1.14e-10
BSU_39270	bglP	phosphotransferase system (PTS) beta-glucoside-specific enzyme IIBCA component	-2.09175	6.55e-11
BSU_31140	yubC	cysteine dioxygenase	-2.10584	5.84e-14
BSU_30170	ytcP	putative ABC transporter (permease)	-2.12195	4.9e-13
BSU_03789	yczN	putative spore and germination protein	-2.14236	5.26e-09
BSU_26826	yrpDX	expressed polypeptide of unknown function	-2.17717	1.68e-06
BSU_13290	ykzD	conserved hypothetical protein	-2.1779	2.44e-16
BSU_29020	gapB	glyceraldehyde-3-phosphate dehydrogenase (NADP-dependent, gluconeogenesis)	-2.21841	1.32e-11
BSU_23350	ypzD	putative germination protein	-2.22343	4.39e-11
BSU_19749	yoyG	putative toxin of a type I toxin family (sporulation operon)	-2.22659	2.04e-09
BSU_13330	ykoL	conserved protein of unknown function	-2.25099	4.02e-11
BSU_38230	ywcB	subunit of acetate transporter as a volatile signal for biofilm formation	-2.29786	1.31e-13
BSU_38390	ywbA	putative cellobiose phosphotransferase system enzyme IIC permease component	-2.30008	4.53e-10
BSU_19820	sprB	recombination directionality factor; phage SPbeta	-2.30831	3.92e-16
BSU_24170	mmgA	degradative acetoacetyl-CoA thiolase	-2.3157	1.1e-08
BSU_38240	ywcA	acetate Na+-dependent symporter subunit involved in volatile signal for biofilm formation	-2.32532	2.17e-11
BSU_39000	hbuT	putative acid metabolite permease	-2.33575	3.87e-09
BSU_19610	yodI	putative spore coat protein	-2.33966	1.87e-09
BSU_04860	ydcQ	ICEBs1 mobile element: coupling conjugation protein VirD4	-2.4189	3.04e-08
BSU_39340	hutP	transcriptional antiterminator	-2.43752	3.63e-20
BSU_03060	lctP	L-lactate permease	-2.44365	4.5e-24
BSU_06940	yesL	putative permease or sensor of a three component system for pectin and rhamnogalacturonan transport and degradation	-2.45768	2.85e-20
BSU_03050	ldh	L-lactate dehydrogenase	-2.45826	1.59e-24
BSU_39070	bglS	endo-beta-1,3-1,4 glucanase	-2.47811	1.58e-18
BSU_17670	cotU	spore coat protein	-2.52367	3.22e-06
BSU_17700	cotC	spore coat protein (outer)	-2.71485	3.33e-10
BSU_39060	citH	secondary transporter of divalent metal ions/citrate complexes	-2.76478	4.49e-12
BSU_28810	abnA	arabinan-endo-1,5-alpha-L-arabinase	-2.77636	1.28e-23
BSU_17820	pghL	phage gamma-polyglutamate hydrolase	-2.94257	5.6e-12
BSU_27030	sacC	levanase	-2.95444	5.26e-29
BSU_27040	levG	phosphotransferase system (PTS) fructose-specific enzyme IID component	-3.10819	1.29e-34
BSU_27050	levF	phosphotransferase system (PTS) fructose-specific enzyme IIC component	-3.23332	7.01e-41
BSU_27060	levE	phosphotransferase system (PTS) fructose-specific enzyme IIB component	-3.27965	1.01e-38
BSU_14629	sr1	regulator of GapA synthesis	-3.39556	3.52e-34
BSU_27070	levD	phosphotransferase system (PTS) fructose-specific enzyme IIA component	-3.46074	1.92e-40
BSU_38130	ywcE	holin-like protein required for proper spore morphogenesis and germination	-3.47648	5.63e-19
