# Supplementary material for: Dual functionality of the amyloid protein TasA in Bacillus physiology and fitness on the phylloplane
Source: Nat Commun. 2020 Apr 20;11:1859. doi: 10.1038/s41467-020-15758-z (PMC7171179; doi:10.1038/s41467-020-15758-z)
Supplement: Supplementary file 8 — Source Data [file 41467_2020_15758_MOESM8_ESM.xlsx]

## Sheet: Figure 1
	Figure 1A
		Adhesion (%)
		Replicates
	4 hpi	R1	R2	R3				Mean	SD	SEM
	WT	100	99.51	99.61				99.7067	0.258908	0.149481
	ΔtasA	81.48	99.77	16.69				65.98	43.655	25.2042
	JC81	99.87	99.79	100				99.8867	0.105987	0.0611919
	2 dpi	R1	R2	R3	R4	R5	R6
	WT	100	99.56	99.96	98.97	99.61	99.68	99.63	0.371268	0.15157
	ΔtasA	80.59	49.39	72.74	100	94.85	41.46	73.1717	23.7324	9.6887
	JC81	95.63	62.5	99.64				85.9233	20.384	11.7687
	Figure 1B
		Persistence (Log CFU/g)
	Hours post-inoculation	Replicates
	WT	R1	R2	R3	R4	R5	Mean	SD	SEM
	0.2	49100	131000	198000	213000	222000	162620	72805.4	32559.6
	4	110000	11900	1040000	1220000	312000	538780	554113	247807
	13	269000	94800	243000			202267	93972.4	54255
	21	942000	596000	75800			537933	436010	251730
	ΔtasA
	0.2	59500	53500	43000	2760000	1930000	969200	1.28977e+06	576802
	4	80700	12100	35100	237000	764000	225780	313398	140156
	13	8330	5780	1160	193000	225000	86654	112287	50216.3
	21	4090	7000	16700	62200	53800	28758	27261.6	12191.8
	JC81
	0.2	5880000	20800000	162000			8.94733e+06	1.06554e+07	4.76525e+06
	4	146000	478000	113000			245667	201882	90284.4
	13	42900	58000	130000			76966.7	46544.6	20815.4
	21	5880	108000				56940	72209.7	32293.2
	Figure 1D
		% reduction of disease						Mean	SD	SEM
		WT	ΔtasA	JC81	Δpps		WT	78.7059	23.3362	4.00212
		100	100	8	24		ΔtasA	88.6667	20.982	6.05697
		100	100	6	0		JC81	27	32.2011	9.29565
		100	100	71	0		Δpps	5.4	9.1433	2.89137
		100	100	57	2
		100	100	92	0
		100	100	40	0
		99	90	0	8
		89	54	0	20
		100	100	40	0
		100	100	10	0
		92	82	0
		81	38	0
		98
		36
		83
		100
		84
		87
		40
		48
		68
		60
		44
		84
		40
		57
		62
		35
		48
		79
		62
		100
		100
		100

## Sheet: Figure 3
	Figure 3A
		Proportion of cells expressing Pfen-yfp (%)
		Replicates				Mean	SD	SEM
		R1	R2	R3
	WT	22.06	43.12	14.37		26.5167	14.8841	8.59335
	ΔtasA	81.21	51.2	69.59		67.3333	15.1317	8.73631
	Figure 3C
		% reduction of disease								Mean	SD	SEM
		wild-type1/2	wild-type1/10	wild-type1/50	tasA 1/2	tasA 1/10	tasA 1/50		wild-type1/2	75.0426	37.1323	16.6061
	Replicates	17.0597	81.3648	55.3236	71.3472	63.3994	0		wild-type1/10	62.0085	25.1315	11.2391
		58.1611	26.3096	61.3447	84.157	82.9378	0		wild-type1/50	23.3337	32.0218	14.3206
		99.9925	77.9102	0	90.1104	89.0191	50.3788		tasA 1/2	89.1229	12.0232	5.37695
		100	44.561	0	100	0	84.7742		tasA 1/10	67.0712	39.78	17.7902
		100	79.8971	0	100	100	79.3853		tasA 1/50	42.9077	41.2958	18.4681

## Sheet: Figure 4
	Figure 4A
		24h				48h				72h
		WT		ΔtasA		WT		ΔtasA		WT		ΔtasA
	Replicates	1	2	1	2	1	2	1	2	1	2	1	2	3
	HPF	13	8.57	28.26	27.14	0.29	0.6	0.28	5.16	2.01	14.87	0.32	0.82	3.07
	HPF+CTC	16	19.65	8.74	20.61	2.54	1.58	1.22	8.45	60.61	41.59	3.97	6.24	3.73
	Unstained	21.13	19.11	37.85	20.62	19.14	25.61	15.98	31.04	1.25	10.79	15	28.7	56.6
	CTC	49.87	52.67	25.15	31.64	78.04	72.2	82.51	55.35	36.13	32.75	80.71	64.15	36.52
		24h						48h						72h
		WT			ΔtasA			WT			ΔtasA			WT			ΔtasA
		Mean	SD	SEM	Mean	SD	SEM	Mean	SD	SEM	Mean	SD	SEM	Mean	SD	SEM	Mean	SD	SEM
	HPF	10.785	3.13248	2.215	27.7	0.79196	0.56	0.445	0.219203	0.155	2.72	3.45068	2.44	8.44	9.09339	6.43	1.40333	1.46487	0.845741
	HPF+CTC	17.825	2.58094	1.825	14.675	8.39336	5.935	2.06	0.678823	0.48	4.835	5.11238	3.615	51.1	13.4492	9.51	4.64667	1.38508	0.799674
	Unstained	20.12	1.42836	1.01	29.235	12.1834	8.615	22.375	4.57498	3.235	23.51	10.649	7.53	6.02	6.7458	4.77	33.4333	21.2001	12.2399
	CTC	51.27	1.9799	1.4	28.395	4.58912	3.245	75.12	4.1295	2.92	68.93	19.205	13.58	34.44	2.39002	1.69	60.46	22.3249	12.8893
	Figure 4B
		Replicates
	Int. pH difference (ΔtasA-WT)	R1	R2	R3	Mean	SD	SEM
	24 h	0.1	0.26	0.08	0.146667	0.0986577	0.05696
	48 h	0.16	-0.07	0.07	0.0533333	0.115902	0.0669162
	72 h	-0.9	-1.5	-0.35	-0.916667	0.575181	0.332081
	Figure 4C
			CFU/ml		Log CFU/ml				Mean		SD		SEM
			WT	ΔtasA	WT	ΔtasA			WT	ΔtasA	WT	ΔtasA	WT	ΔtasA
	Replicates	24 h	51500000	21600000	7.71181	7.33445		24 h	7.06192	7.205	0.919074	0.183075	0.649883	0.129453
			2582500	11900000	6.41204	7.07555		48 h	8.31689	7.59943	0.138717	0.381739	0.0980877	0.220397
		48 h	260000000	49550000	8.41497	7.69504		72 h	8.45752	7.57688	0.355429	0.286212	0.177714	0.143106
			165500000	15100000	8.2188	7.17898
				84000000		7.92428
		72 h	840000000	79500000	8.92428	7.90037
			280000000	42000000	8.44716	7.62325
			250000000	16000000	8.39794	7.20412
			115000000	38000000	8.0607	7.57978
	Figure 4D
			% dead cells
			WT	ΔtasA			Mean		SD		SEM
	Replicates	24 h	6.06061	2.50627			WT	ΔtasA	WT	ΔtasA	WT	ΔtasA
			3.44828	2.11864		24 h	4.15718	3.23327	1.73639	2.05295	0.776539	0.838113
			1.78571	1.42857		48 h	4.45296	16.8035	1.51144	2.62478	0.675938	1.17384
			3.84615	5.88235		72 h	3.23921	20.0648	1.1443	1.77366	0.511749	0.793206
			5.64516	1.66667
				5.7971
		48 h	4.13223	18.4729
			5.98291	17.8752
			6.06061	12.8099
			3.31126	19.2857
			2.77778	15.5738
		72 h	2.04082	17.8261
			4.51128	20.6667
			3.30579	18.5714
			4.21053	21.4286
			2.12766	21.831

## Sheet: Figure 5
	Figure 5B Left
			Total fluorescence (px. Intensity)				Mean		SD		SEM
			WT	ΔtasA			WT	ΔtasA	WT	ΔtasA	WT	ΔtasA
	Replicates	24 h	40.811	568.359		24 h	31.436	339.35	32.4347	183.313	14.5052	81.9801
			12.247	450.796		48 h	40.8375	354.475	20.5316	168.158	7.25902	75.2024
			84.462	250.35		72 h	82.93	200.483	36.7774	156.507	13.9006	69.992
			11.636	91.12
			8.024	336.123
		48 h	42.203	543.039
			30.287	252.421
			84.145	502.315
			33.3	142.907
			45.216	331.693
			14.579
			48.117
			28.853
		72 h	108.197	36.939
			96.269	250.129
			72.714	406.169
			41.583	260.056
			138.141	49.121
			89.59
			34.016

## Sheet: Figure 6
	Figure 6B Left
			Mean fluorescence intensity (px. Intensity)				Mean		SD		SEM
			WT	ΔtasA			WT	ΔtasA	WT	ΔtasA	WT	ΔtasA
	Replicates	48 h	44.5305	91.3944		48 h	48.0624	95.8893	3.41742	3.89686	1.97305	2.24985
			51.3525	97.9571		72 h	31.7794	60.633	5.38126	2.83379	3.10687	1.63609
			48.3043	98.3163
		72 h	25.9059	61.4581
			32.9599	62.9627
			36.4724	57.4783
	Figure 6B Center
			Mean reduced/oxidized ratio				Mean		SD		SEM
			WT	ΔtasA			WT	ΔtasA	WT	ΔtasA	WT	ΔtasA
	Replicates	48 h	9.681	5.527		48 h	8.893	5.25167	1.56779	0.258566	0.783896	0.149283
			6.96	5.014		72 h	20.4106	5.749	0.691917	0.564139	0.399479	0.325706
			10.552	5.214
			8.379
		72 h	19.829	6.122
			20.227	5.1
			21.1758	6.025
	Figure 6B Right
			Laurdan GP				Mean		SD		SEM
			WT	ΔtasA			WT	ΔtasA	WT	ΔtasA	WT	ΔtasA
	Replicates	48 h	0.722719	0.740023		48 h	0.825736	0.654374	0.0643081	0.0665961	0.0262537	0.0297827
			0.830581	0.674041		72 h	0.871918	0.729916	0.0130555	0.0168799	0.00652774	0.0068912
			0.782799	0.568307
			0.890233	0.60993
			0.840549	0.67957
			0.887533
		72 h	0.889298	0.728498
			0.861795	0.740573
			0.861946	0.727143
			0.874632	0.715527
				0.756931
				0.710823

## Sheet: Figure 7
	Figure 7B
			Mean fluorescence intensity (px. Intensity)				Mean		SD		SEM
			WT	ΔtasA			WT	ΔtasA	WT	ΔtasA	WT	ΔtasA
	Replicates	48 h	38.1315	4.57264		48 h	37.8217	3.20362	6.97387	1.70055	3.11881	0.981811
			41.8676	1.30001		72 h	15.5798	1.73465	2.26036	0.252309	1.13018	0.126155
			46.997	3.73821
			29.9737
			32.1386
		72 h	18.4683	1.47459
			16.2779	1.84498
			13.9667	1.58594
			13.6062	2.03308
	Figure 7C
										1-DRM WT											10-1µl DRM WT amyE::floT-yfp
										2-DSM WT											11-3µl DRM WT amyE::floT-yfp
										3-Cytosol WT											12-DSM WT amyE::floT-yfp
										4-DRM ΔtasA											13-Cytosol WT amyE::floT-yfp
										5-DSM ΔtasA											14-1µl DRM ΔtasA, amyE::floT-yfp
										6-Cytosol ΔtasA											15-3µl DRM ΔtasA, amyE::floT-yfp
										7-DRM JC81 (tasAvariant)											16-DSM ΔtasA, amyE::floT-yfp
										8-DSM JC81 (tasAvariant)											17-Cytosol ΔtasA, amyE::floT-yfp
										9-Cytosol JC81 (tasAvariant)

## Sheet: Figure 8
	Figure 8C
	Figure 8D
			% dead cells					Mean			SD			SEM
			WT	ΔtapA	SiPmutant			WT	ΔtapA	SiPmutant	WT	ΔtapA	SiPmutant	WT	ΔtapA	SiPmutant
	Replicates	72 h	2.04082	6.29371	16.2921		72 h	3.23921	7.21193	15.4213	1.1443	1.34727	2.65479	0.511749	0.602517	0.839519
			4.51128	9.49074	16.1677
			3.30579	7.20721	20.3125
			4.21053	6.92464	13.9785
			2.12766	6.14335	18.9427
					14.2105
					16
					12.0603
					12.9534
					13.2948

## Sheet: Figure 9
	Figure 9B
	Figure 9C
		Relative experssion
		ΔtasA				JC81
	ppsD	0.94728	0.77161	0.810256	2.81572	0.068225	0.022994	0.01097
	alsS	5.04848	1.49549	1.14931	8.94778	0.005903	0.010521	0.12516
	albE	0.744602	1.32206	1.08046	3.08225	0.190722	0.066797	0.15585
	bacB	0.577835	0.325263	0.258253	1.44028	0.160003	0.049262	0.03933
	srfAA	0.7334	0.546238	0.395142	1.84207	0.027878	0.006966	0.06219
		Relative expression
		ΔtasA			JC81
		Mean	SD	SEM	Mean	SD	SEM
	ppsD	1.33622	0.989211	0.494605	0.034063	0.0301898	0.0174301
	alsS	4.16026	3.64582	1.82291	0.0471947	0.0675594	0.0390055
	albE	1.55734	1.04381	0.521907	0.13779	0.063906	0.0368962
	bacB	0.650407	0.544262	0.272131	0.082865	0.0669878	0.0386754
	srfAA	0.879212	0.656646	0.328323	0.0323447	0.0278816	0.0160975
	Figure 9D
		Proportion of cells expressing Pfen-yfp (%)
		Replicates
		R1	R2	R3		Mean	SD	SEM
	WT	22.06	43.12	14.37		26.5167	14.8841	8.59335
	ΔtasA	81.21	51.2	69.59		67.3333	15.1317	8.73631
	JC81	18.52	35.43	25.57		26.5067	8.49382	4.90391
	Figure 9E									72h
		24h				48h				WT		JC81
		WT		JC81		WT		JC81		1	2	1	2
		1	2	1	2	1	2	1	2	2.01	14.87	1.86	1.19
	HPF	13	8.57	2.48	5.84	0.29	0.6	4.07	2.7	60.61	41.59	4.51	3.44
	HPF+CTC	16	19.65	15.62	15.54	2.54	1.58	11.91	10.57	1.25	10.79	28.41	24.09
	Unstained	21.13	19.11	12.68	28.67	19.14	25.61	17.06	26.87	36.13	32.75	65.22	71.28
	CTC	49.87	52.67	69.23	49.95	78.04	72.2	66.96	74.31
														72h
		24h						48h			JC81			WT			JC81
		WT			JC81			WT		SEM	Mean	SD	SEM	Mean	SD	SEM	Mean	SD	SEM
		Mean	SD	SEM	Mean	SD	SEM	Mean	SD	0.155	3.385	0.968736	0.685	8.44	9.09339	6.43	1.525	0.473762	0.335
	HPF	10.785	3.13248	2.215	4.16	2.37588	1.68	0.445	0.219203	0.48	11.24	0.947523	0.67	51.1	13.4492	9.51	3.975	0.756604	0.535
	HPF+CTC	17.825	2.58094	1.825	15.58	0.0565685	0.04	2.06	0.678823	3.235	21.965	6.93672	4.905	6.02	6.7458	4.77	26.25	3.0547	2.16
	Unstained	20.12	1.42836	1.01	20.675	11.3066	7.995	22.375	4.57498	2.92	70.635	5.19723	3.675	34.44	2.39002	1.69	68.25	4.28507	3.03
	CTC	51.27	1.9799	1.4	59.59	13.633	9.64	75.12	4.1295
	Figure 9F
		Replicates
	Int. pH difference (JC81-WT)	R1	R2	R3	R4	Mean	SD	SEM
	24 h	0.25	0.5	0.06	0.13	0.235	0.193305	0.0966523
	48 h	0.12	0.18	-0.02	-0.53	-0.0625	0.322736	0.161368
	72 h	0.25	-0.1	-0.6		-0.15	0.4272	0.246644
	Figure 9G
											SD		SEM
			CFU/ml		Log CFU/ml				Mean	JC81	WT	JC81	WT	JC81
			WT	JC81	WT	JC81			WT	6.62521	0.919074	1.44695	0.649883	1.02315
	Replicates	24 h	51500000	44500000	7.71181	7.64836		24 h	7.06192	7.76472	0.138717	0.693753	0.0980877	0.490557
			2582500	400000	6.41204	5.60206		48 h	8.31689	8.52537	0.355429	0.357779	0.177714	0.17889
		48 h	260000000	180000000	8.41497	8.25527		72 h	8.45752
			165500000	18800000	8.2188	7.27416
		72 h	840000000	775000000	8.92428	8.8893
			280000000	570000000	8.44716	8.75587
			250000000	133000000	8.39794	8.12385
			115000000	215000000	8.0607	8.33244
	Figure 9H
			% dead cells								SEM
			WT	JC81			Mean		SD	JC81	WT	JC81
	Replicates	24 h	6.06061	3.5533			WT	JC81	WT	1.68234	0.776539	0.686811
			3.44828	4.08163		24 h	4.15718	2.43327	1.73639	1.20784	0.675938	0.540161
			1.78571	1.89573		48 h	4.45296	10.6582	1.51144	2.77006	0.511749	1.23881
			3.84615	0.507614		72 h	3.23921	5.06733	1.1443
			5.64516	0.5291
				4.03226
		48 h	4.13223	9.52381
			5.98291	11.6751
			6.06061	9.78723
			3.31126	12.2172
			2.77778	10.0877
		72 h	2.04082	3.90625
			4.51128	10
			3.30579	3.40909
			4.21053	4.13437
			2.12766	3.88693

## Sheet: Figure 10
	Figure 10A
		Replicates
	Int. pH difference (JC81-WT)	R1	R2	R3	R4	Mean	SD	SEM
	24 h	0.25	0.5	0.06	0.13	0.235	0.193305	0.0966523
	48 h	0.12	0.18	-0.02	-0.53	-0.0625	0.322736	0.161368
	72 h	0.25	-0.1	-0.6		-0.15	0.4272	0.246644
	Figure 10B
											SD		SEM
			CFU/ml		Log CFU/ml				Mean	JC81	WT	JC81	WT	JC81
			WT	JC81	WT	JC81			WT	6.62521	0.919074	1.44695	0.649883	1.02315
	Replicates	24 h	51500000	44500000	7.71181	7.64836		24 h	7.06192	7.76472	0.138717	0.693753	0.0980877	0.490557
			2582500	400000	6.41204	5.60206		48 h	8.31689	8.52537	0.355429	0.357779	0.177714	0.17889
		48 h	260000000	180000000	8.41497	8.25527		72 h	8.45752
			165500000	18800000	8.2188	7.27416
		72 h	840000000	775000000	8.92428	8.8893
			280000000	570000000	8.44716	8.75587
			250000000	133000000	8.39794	8.12385
			115000000	215000000	8.0607	8.33244
	Figure 10C
			% dead cells								SEM
			WT	JC81			Mean		SD	JC81	WT	JC81
	Replicates	24 h	6.06061	3.5533			WT	JC81	WT	1.68234	0.776539	0.686811
			3.44828	4.08163		24 h	4.15718	2.43327	1.73639	1.20784	0.675938	0.540161
			1.78571	1.89573		48 h	4.45296	10.6582	1.51144	2.77006	0.511749	1.23881
			3.84615	0.507614		72 h	3.23921	5.06733	1.1443
			5.64516	0.5291
				4.03226
		48 h	4.13223	9.52381
			5.98291	11.6751
			6.06061	9.78723
			3.31126	12.2172
			2.77778	10.0877
		72 h	2.04082	3.90625
			4.51128	10
			3.30579	3.40909
			4.21053	4.13437
			2.12766	3.88693

## Sheet: Figure S1
	Figure S1A
		Adhesion (%)
		Replicates
	4 hpi	R1	R2	R3				Mean	SD	SEM
	WT	100	99.51	99.61				99.7067	0.258908	0.149481
	ΔtapA	98.94	94.19	96.04				96.39	2.39426	1.38233
	Δeps	98.94	97.85	77.78				91.5233	11.9145	6.87887
	ΔbslA	93.12	99.59	91.47				94.7267	4.29181	2.47788
	2 dpi	R1	R2	R3	R4	R5	R6
	WT	100	99.56	99.96	98.97	99.61	99.68	99.63	0.371268	0.15157
	ΔtapA	85.5	83.04	88.69	99.99	99.83	91.84	91.4817	7.17008	2.92717
	Δeps	15.12	37.75	24.94	94.14	93.55	39.6	50.85	34.4774	14.0753
	ΔbslA	59.52	82.62	77.51	99.93	99.89		83.894	16.9521	7.58121
	Figure S1C
		Persistence (Log CFU/g)
	Hours post-inoculation	Replicates
	WT	R1	R2	R3	R4	R5	Mean	SD	SEM
	0.2	49100	131000	198000	213000	222000	162620	72805.4	32559.6
	4	110000	11900	1040000	1220000	312000	538780	554113	247807
	13	269000	94800	243000			202267	93972.4	54255
	21	942000	596000	75800			537933	436010	251730
	ΔtapA
	0.2	51000	41500	1050000	334000	31900	301680	437133	195492
	4	35800	20200	3280000	4050000	857000	1648600	1.89127e+06	845802
	13	267000	468000	160000			298333	156372	90281.7
	21	41700	52600	9010			34436.7	22684.6	13096.9
	Δeps
	0.2	58900	81400	76900	75800	849000	228400	347031	155197
	4	17300	37800	1070000	279000	664000	413620	449988	201241
	13	1520	769	10700	207000	1190000	281998	515134	230375
	21	9730	14100	1770	118000	8400	30400	49169	21989.1
	ΔbslA
	0.2	58900	81400	76900	75800	849000	228400	347031	155197
	4	17300	37800	1070000	279000	664000	413620	449988	201241
	13	1520	769	10700	207000	1190000	281998	515134	230375
	21	9730	14100	1770	118000	8400	30400	49169	21989.1
	Figure S1D
			% reduction of disease
			WT	ΔtapA	Δeps	ΔbslA	Δpps
			100	70	87	95	24			Mean	SD	SEM
			100	100	97	60	0		WT	78.7059	23.3362	4.00212
			100	94	100	72	0		ΔtapA	89.1818	11.8812	3.58233
			100	100	100	95	2		Δeps	78.5	24.2773	7.67717
			100	100	92	97	0		ΔbslA	75.1818	23.4854	7.08111
			100	100	95	96	0		Δpps	5.4	9.1433	2.89137
			99	74	53	45	8
			89	95	29	95	20
			100	93	73	43	0
			100	78	59	87	0
			92	77		42
			81
			98
			36
			83
			100
			84
			87
			40
			48
			68
			60
			44
			84
			40
			57
			62
			35
			48
			79
			62
			100
			100
			100

[truncated: 12 more sheets: Figure S4, Figure S7, Figure S8, Figure S10, Figure S11, Figure S12, Figure S13, Figure S14, Figure S15, Figure S16, Figure S17, Figure S18]
